# Supplementary material for: {2-[(S)-({2-[(S)-1-Benzyl­pyrrolidine-2-carboxamido]phen­yl}(phen­yl)methyl­ene)amino]-4-hydroxy­butanoato-κ4 N,N′,N′′,O}nickel(II)
Source: Acta Crystallogr Sect E Struct Rep Online. 2008 Jan 16;64(Pt 2):m364–5. doi: 10.1107/S1600536808000949 (PMC2960276; doi:10.1107/S1600536808000949)
Supplement: Supplementary file 1 [file e-64-0m364-sup1.cif]

##############################################################################
###                                                                        ###
###        Electronic paper (Acta Crystallographica Section E)             ###
###                                                                        ###
##############################################################################
#                                                                            #
# This CIF contains the data in a paper accepted for publication in Acta     #
# Crystallographica Section E. It conforms to the requirements of Notes      #
# for Authors for Section E, and has been peer reviewed under the auspices   #
# of the IUCr Commission on Journals.                                        #
#                                                                            #
# Full details of the Crystallographic Information File format               #
# are given in the paper "The Crystallographic Information File (CIF):       #
# a New Standard Archive File for Crystallography" by S. R. Hall, F. H.      #
# Allen and I. D. Brown [Acta Cryst. (1991), A47, 655-685].                  #
#                                                                            #
# The current version of the core CIF dictionary is obtainable from          #
# ftp://ftp.iucr.org/pub/cif_core.dic. The current version number is 2.1.    #
#                                                                            #
# Software is freely available for graphical display of the structure(s) in  #
# this CIF.  For information consult the CIF home page http://www.iucr.org/  #
# cif/home.html                                                              #
#                                                                            #
##############################################################################
                                             
data_global
_audit_creation_method     'form.cif (version 2.0)'
_journal_data_validation_number     ?
_journal_date_recd_electronic     2007-11-29
_journal_date_accepted     2008-01-10
_journal_name_full     'Acta Crystallographica, Section E'
_journal_year     2008
_journal_volume     64
_journal_issue      2
_journal_page_first     m364
_journal_page_last     m365
_journal_paper_category     QM
_journal_coeditor_code     SG2215
_publ_contact_author_name     'Jozef Ko\<z\'i\<sek'
_publ_contact_author_address
;
Department of Physical Chemistry
Slovak University of Technology
Radlinsk\'eho 9
SK-812 37 Bratislava
Slovak Republic
;
_publ_contact_author_email     jozef.kozisek@stuba.sk
_publ_contact_author_fax     '421-2-52493368'
_publ_contact_author_phone     '421-2-59325368'
_publ_section_title
;\
{2-[(<i>S</i>)-({2-[(<i>S</i>)-1-Benzylpyrrolidine-2-carboxamido]phenyl}\
(phenyl)methylene)amino]-4-hydroxybutanoato-\k^4^<i>N</i>,<i>N</i>',\
<i>N</i>'',<i>O</i>}nickel(II)
;
loop_
    _publ_author_name
    _publ_author_footnote
    _publ_author_address
    "Popkov, Alexander" .
;
Department of Nuclear Medicine and Molecular Imaging,
University Medical Center,
PO Box 30.001
9700 RB Groningen,
The Netherlands
;
    "N\'advorn\'ik, Milan" .
;
Department of General and Inorganic Chemistry
Faculty of Chemical Technology
Pardubice University
53210 Pardubice
Czech Republic
;
    "Ko\<z\'i\<sek, Jozef" .
;
Institute of Physical Chemistry and Chemical Physics
Slovak University of Technology
Radlinsk\'eho 9
SK-812 37 Bratislava
Slovak Republic
;
data_I
_audit_creation_method     SHELXL-97
_chemical_name_systematic
;
{2-[(S)-({2-[(S)-1-Benzylpyrrolidine-2-
carboxamido]phenyl}(phenyl)methylene)amino]-4-hydroxybutanoato-
\k^4^N,N',N'',O}nickel(II)
;
_chemical_name_common     ?
_chemical_formula_moiety     'C29 H29 N3 Ni O4'
_chemical_formula_sum     'C29 H29 N3 Ni O4'
_chemical_formula_iupac     '[Ni (C29 H29 N3 O4)]'
_chemical_formula_weight     542.26
_chemical_melting_point     ?
_symmetry_cell_setting     orthorhombic
_symmetry_space_group_name_H-M     'P 21 21 21'
_symmetry_space_group_name_Hall     'P 2ac 2ab'
loop_
    _symmetry_equiv_pos_as_xyz
    'x, y, z'
    '-x+1/2, -y, z+1/2'
    'x+1/2, -y+1/2, -z'
    '-x, y+1/2, -z+1/2'
_cell_length_a     9.7430(10)
_cell_length_b     10.2220(10)
_cell_length_c     26.0160(10)
_cell_angle_alpha     90.00
_cell_angle_beta     90.00
_cell_angle_gamma     90.00
_cell_volume     2591.0(4)
_cell_formula_units_Z     4
_cell_measurement_reflns_used     35886
_cell_measurement_theta_min     3.18
_cell_measurement_theta_max     35.26
_cell_measurement_temperature     100(2)
_exptl_crystal_description     block
_exptl_crystal_colour     orange
_exptl_crystal_size_max     0.25
_exptl_crystal_size_mid     0.19
_exptl_crystal_size_min     0.16
_exptl_crystal_density_diffrn     1.390
_exptl_crystal_density_meas     ?
_exptl_crystal_density_method     'not measured'
_exptl_crystal_F_000     1136
_exptl_absorpt_coefficient_mu     0.789
_exptl_absorpt_correction_type     analytical
_exptl_absorpt_process_details     '(Clark & Reid, 1995)'
_exptl_absorpt_correction_T_min     0.840
_exptl_absorpt_correction_T_max     0.897
_exptl_special_details
;
face-indexed (CrysAlis RED; Oxford Diffraction, 2006)
;
_diffrn_ambient_temperature     100(2)
_diffrn_radiation_type     MoK\a
_diffrn_radiation_wavelength     0.71073
_diffrn_radiation_source     'fine-focus sealed tube'
_diffrn_radiation_monochromator     graphite
_diffrn_measurement_device_type     'Oxford Diffraction Gemini R CCD'
_diffrn_measurement_method
;
Rotation method data acquisition using \w and \f
;
_diffrn_detector_area_resol_mean     ?
_diffrn_reflns_number     62972
_diffrn_reflns_av_R_equivalents     0.0383
_diffrn_reflns_av_sigmaI/netI     0.0163
_diffrn_reflns_theta_min     4.18
_diffrn_reflns_theta_max     26.37
_diffrn_reflns_theta_full     26.37
_diffrn_measured_fraction_theta_max     0.994
_diffrn_measured_fraction_theta_full     0.994
_diffrn_reflns_limit_h_min     -12
_diffrn_reflns_limit_h_max     12
_diffrn_reflns_limit_k_min     -12
_diffrn_reflns_limit_k_max     12
_diffrn_reflns_limit_l_min     -32
_diffrn_reflns_limit_l_max     32
_diffrn_standards_number     0
_diffrn_standards_interval_count     .
_diffrn_standards_interval_time     .
_diffrn_standards_decay_%     0
_refine_special_details
;
 Refinement of F^2^ against ALL reflections.  The weighted R-factor wR and
 goodness of fit S are based on F^2^, conventional R-factors R are based
 on F, with F set to zero for negative F^2^. The threshold expression of
 F^2^ > 2sigma(F^2^) is used only for calculating R-factors(gt) etc. and is
 not relevant to the choice of reflections for refinement.  R-factors based
 on F^2^ are statistically about twice as large as those based on F, and R-
 factors based on ALL data will be even larger.
;
_reflns_number_total     5273
_reflns_number_gt     4968
_reflns_threshold_expression     I>2\s(I)
_refine_ls_structure_factor_coef     Fsqd
_refine_ls_matrix_type     full
_refine_ls_R_factor_all     0.0323
_refine_ls_R_factor_gt     0.0291
_refine_ls_wR_factor_gt     0.0695
_refine_ls_wR_factor_ref     0.0731
_refine_ls_goodness_of_fit_ref     1.080
_refine_ls_restrained_S_all     1.129
_refine_ls_number_reflns     5273
_refine_ls_number_parameters     337
_refine_ls_number_restraints     112
_refine_ls_hydrogen_treatment     mixed
_refine_ls_weighting_scheme     calc
_refine_ls_weighting_details
          'calc w=1/[\s^2^(Fo^2^)+(0.0343P)^2^+1.651P] where P=(Fo^2^+2Fc^2^)/3'
_atom_sites_solution_hydrogens     geom
_atom_sites_solution_primary     direct
_atom_sites_solution_secondary     difmap
_refine_ls_shift/su_max     0.000
_refine_ls_shift/su_mean     0.000
_refine_diff_density_max     0.812
_refine_diff_density_min     -0.293
_refine_ls_extinction_method     none
_refine_ls_extinction_coef     .
_refine_ls_abs_structure_details     '(Flack, 1983), 2260 Friedel pairs'
_refine_ls_abs_structure_Flack     0.040(10)
loop_
    _atom_type_symbol
    _atom_type_description
    _atom_type_scat_dispersion_real
    _atom_type_scat_dispersion_imag
    _atom_type_scat_source
    'C' 'C' 0.0033 0.0016
                         'International Tables Vol C Tables 4.2.6.8 and 6.1.1.4'
    'H' 'H' 0.0000 0.0000
                         'International Tables Vol C Tables 4.2.6.8 and 6.1.1.4'
    'N' 'N' 0.0061 0.0033
                         'International Tables Vol C Tables 4.2.6.8 and 6.1.1.4'
    'Ni' 'Ni' 0.3393 1.1124
                         'International Tables Vol C Tables 4.2.6.8 and 6.1.1.4'
    'O' 'O' 0.0106 0.0060
                         'International Tables Vol C Tables 4.2.6.8 and 6.1.1.4'
_computing_data_collection     'CrysAlis CCD (Oxford Diffraction, 2006)'
_computing_cell_refinement     'CrysAlis CCD (Oxford Diffraction, 2006)'
_computing_data_reduction     'CrysAlis RED (Oxford Diffraction, 2006)'
_computing_structure_solution     'SHELXS97 (Sheldrick, 2008)'
_computing_structure_refinement     'SHELXL97 (Sheldrick, 2008)'
_computing_molecular_graphics     'DIAMOND (Brandenburg, 1998)'
_computing_publication_material     'enCIFer (Allen <i>et al.</i>,  2004)'
loop_
    _atom_site_type_symbol
    _atom_site_label
    _atom_site_fract_x
    _atom_site_fract_y
    _atom_site_fract_z
    _atom_site_U_iso_or_equiv
    _atom_site_adp_type
    _atom_site_calc_flag
    _atom_site_refinement_flags
    _atom_site_occupancy
    _atom_site_disorder_assembly
    _atom_site_disorder_group
    C C1 1.1251(2) 0.7826(2) 0.09762(9) 0.0266(5) Uani d U 1 . .
    H H1B 1.1797 0.8305 0.1236 0.032 Uiso calc R 1 . .
    H H1A 1.1836 0.7650 0.0673 0.032 Uiso calc R 1 . .
    C C2 1.0675(3) 0.6558(3) 0.11981(10) 0.0298(6) Uani d U 1 . .
    H H2B 1.0323 0.6690 0.1551 0.036 Uiso calc R 1 . .
    H H2A 1.1378 0.5859 0.1202 0.036 Uiso calc R 1 . .
    C C3 0.9499(3) 0.6230(2) 0.08195(10) 0.0292(5) Uani d U 1 . .
    H H3B 0.8700 0.5860 0.1005 0.035 Uiso calc R 1 . .
    H H3A 0.9808 0.5593 0.0557 0.035 Uiso calc R 1 . .
    C C4 0.9116(3) 0.7574(2) 0.05630(8) 0.0212(5) Uani d U 1 . .
    H H4A 0.9335 0.7550 0.0188 0.025 Uiso calc R 1 . .
    C C5 0.7633(2) 0.7917(2) 0.06404(8) 0.0207(5) Uani d U 1 . .
    C C6 0.6196(2) 0.9454(2) 0.11106(8) 0.0191(4) Uani d U 1 . .
    C C7 0.5289(2) 0.9622(3) 0.06902(9) 0.0249(5) Uani d U 1 . .
    H H7A 0.5496 0.9228 0.0369 0.030 Uiso calc R 1 . .
    C C8 0.4110(3) 1.0349(3) 0.07429(10) 0.0307(5) Uani d U 1 . .
    H H8A 0.3517 1.0467 0.0457 0.037 Uiso calc R 1 . .
    C C9 0.3781(3) 1.0920(3) 0.12203(10) 0.0358(6) Uani d U 1 . .
    H H9A 0.2956 1.1408 0.1254 0.043 Uiso calc R 1 . .
    C C10 0.4646(2) 1.0779(3) 0.16439(10) 0.0298(5) Uani d U 1 . .
    H H10A 0.4405 1.1165 0.1964 0.036 Uiso calc R 1 . .
    C C11 0.5877(2) 1.0065(2) 0.15983(8) 0.0208(5) Uani d U 1 . .
    C C12 0.6754(2) 1.0000(2) 0.20620(9) 0.0200(5) Uani d U 1 . .
    C C13 0.6158(3) 1.0400(2) 0.25796(8) 0.0220(5) Uani d U 1 . .
    C C14 0.5219(3) 0.9572(3) 0.28276(10) 0.0327(6) Uani d U 1 . .
    H H14A 0.4997 0.8746 0.2682 0.039 Uiso calc R 1 . .
    C C15 0.4606(3) 0.9970(3) 0.32928(11) 0.0388(7) Uani d U 1 . .
    H H15A 0.3980 0.9401 0.3461 0.047 Uiso calc R 1 . .
    C C16 0.4906(3) 1.1192(3) 0.35113(10) 0.0371(6) Uani d U 1 . .
    H H16A 0.4479 1.1456 0.3823 0.045 Uiso calc R 1 . .
    C C17 0.5839(3) 1.2014(3) 0.32650(10) 0.0318(6) Uani d U 1 . .
    H H17A 0.6053 1.2842 0.3410 0.038 Uiso calc R 1 . .
    C C18 0.6471(2) 1.1622(3) 0.28005(10) 0.0267(5) Uani d U 1 . .
    H H18A 0.7109 1.2186 0.2636 0.032 Uiso calc R 1 . .
    C C19 0.8890(3) 0.9518(2) 0.24976(8) 0.0210(4) Uani d U 1 . .
    H H19A 0.8642 1.0219 0.2749 0.025 Uiso calc R 1 . .
    C C20 1.0355(3) 0.9710(2) 0.23118(9) 0.0239(5) Uani d U 1 . .
    C C21 1.0390(2) 0.9727(2) 0.04879(10) 0.0237(5) Uani d U 1 . .
    H H21B 1.0992 1.0318 0.0688 0.028 Uiso calc R 1 . .
    H H21A 1.0936 0.9389 0.0196 0.028 Uiso calc R 1 . .
    C C22 0.9215(2) 1.0526(2) 0.02739(9) 0.0204(5) Uani d U 1 . .
    C C23 0.8585(3) 1.1494(2) 0.05785(10) 0.0280(5) Uani d U 1 . .
    H H23A 0.8897 1.1659 0.0918 0.034 Uiso calc R 1 . .
    C C24 0.7494(3) 1.2206(3) 0.03723(15) 0.0481(8) Uani d U 1 . .
    H H24A 0.7042 1.2847 0.0575 0.058 Uiso calc R 1 . .
    C C25 0.7059(3) 1.1975(3) -0.01382(18) 0.0618(11) Uani d U 1 . .
    H H25A 0.6310 1.2457 -0.0275 0.074 Uiso calc R 1 . .
    C C26 0.7713(4) 1.1055(3) -0.04396(15) 0.0617(11) Uani d U 1 . .
    H H26A 0.7433 1.0926 -0.0786 0.074 Uiso calc R 1 . .
    C C27 0.8778(4) 1.0321(3) -0.02365(10) 0.0393(7) Uani d U 1 . .
    H H27A 0.9217 0.9677 -0.0442 0.047 Uiso calc R 1 . .
    C C28 0.8688(3) 0.8146(2) 0.27477(9) 0.0287(6) Uani d DU 1 . .
    H H28B 0.7705 0.8042 0.2836 0.034 Uiso calc R 1 . .
    H H28A 0.8915 0.7470 0.2489 0.034 Uiso calc R 1 . .
    C C29 0.9549(3) 0.7881(3) 0.32357(11) 0.0346(6) Uani d U 1 . .
    H H29B 0.9454 0.8638 0.3470 0.041 Uiso calc R 1 . .
    H H29A 0.9167 0.7106 0.3413 0.041 Uiso calc R 1 . .
    N N1 0.99995(19) 0.8581(2) 0.08284(7) 0.0204(4) Uani d U 1 . .
    N N2 0.7433(2) 0.87954(18) 0.10419(7) 0.0184(4) Uani d U 1 . .
    N N3 0.80154(19) 0.96293(18) 0.20289(7) 0.0181(4) Uani d U 1 . .
    Ni Ni1 0.89673(3) 0.91512(3) 0.143270(10) 0.01780(8) Uani d U 1 . .
    O O1 0.67597(18) 0.73706(18) 0.03689(6) 0.0271(4) Uani d U 1 . .
    O O2 1.05357(17) 0.95424(18) 0.18116(7) 0.0261(4) Uani d U 1 . .
    O O3 1.12652(18) 0.99616(19) 0.26255(7) 0.0324(4) Uani d DU 1 . .
    O O4 1.0957(2) 0.7663(2) 0.31439(8) 0.0480(5) Uani d DU 1 . .
    H H4W 1.1334(14) 0.8443(19) 0.3004(11) 0.058 Uiso d D 1 . .
loop_
    _atom_site_aniso_label
    _atom_site_aniso_U_11
    _atom_site_aniso_U_22
    _atom_site_aniso_U_33
    _atom_site_aniso_U_12
    _atom_site_aniso_U_13
    _atom_site_aniso_U_23
    C1 0.0218(12) 0.0316(13) 0.0265(11) 0.0112(10) -0.0007(9) 0.0017(10)
    C2 0.0376(15) 0.0261(13) 0.0258(12) 0.0120(11) 0.0002(10) 0.0024(10)
    C3 0.0357(13) 0.0230(13) 0.0290(12) 0.0036(10) 0.0032(10) 0.0033(10)
    C4 0.0257(12) 0.0194(11) 0.0186(10) 0.0041(10) 0.0031(9) 0.0000(8)
    C5 0.0244(11) 0.0196(11) 0.0180(10) -0.0018(9) 0.0023(9) -0.0010(9)
    C6 0.0163(10) 0.0217(11) 0.0192(10) -0.0045(9) 0.0020(8) 0.0020(8)
    C7 0.0169(11) 0.0349(13) 0.0229(11) -0.0022(10) 0.0021(9) 0.0009(10)
    C8 0.0173(11) 0.0444(15) 0.0304(12) 0.0019(11) -0.0059(10) 0.0041(11)
    C9 0.0219(12) 0.0484(16) 0.0372(13) 0.0101(13) -0.0022(10) -0.0050(13)
    C10 0.0180(11) 0.0410(15) 0.0305(12) 0.0064(12) 0.0012(9) -0.0086(12)
    C11 0.0172(11) 0.0230(11) 0.0221(10) -0.0020(9) 0.0004(9) -0.0020(8)
    C12 0.0201(11) 0.0187(11) 0.0213(11) -0.0022(9) 0.0017(9) -0.0030(9)
    C13 0.0205(11) 0.0260(11) 0.0194(10) 0.0033(10) -0.0005(9) -0.0048(8)
    C14 0.0342(14) 0.0338(14) 0.0300(13) -0.0007(11) 0.0077(11) -0.0042(11)
    C15 0.0359(15) 0.0488(18) 0.0317(14) 0.0007(13) 0.0116(12) -0.0010(13)
    C16 0.0351(14) 0.0528(17) 0.0234(12) 0.0185(12) 0.0014(11) -0.0074(12)
    C17 0.0257(13) 0.0383(14) 0.0313(13) 0.0151(11) -0.0080(10) -0.0153(11)
    C18 0.0213(12) 0.0271(13) 0.0318(13) 0.0071(10) -0.0047(10) -0.0057(10)
    C19 0.0225(11) 0.0204(11) 0.0201(10) 0.0026(10) -0.0030(9) -0.0032(8)
    C20 0.0238(12) 0.0206(12) 0.0272(12) 0.0015(10) -0.0034(10) 0.0004(9)
    C21 0.0180(11) 0.0256(12) 0.0277(12) 0.0014(10) 0.0054(10) 0.0042(10)
    C22 0.0187(11) 0.0196(11) 0.0229(10) -0.0043(8) 0.0001(8) 0.0047(8)
    C23 0.0295(14) 0.0213(12) 0.0333(13) 0.0010(10) 0.0065(10) 0.0029(10)
    C24 0.0300(14) 0.0269(15) 0.088(2) 0.0076(12) 0.0157(16) 0.0203(15)
    C25 0.0363(17) 0.0403(19) 0.109(3) -0.0102(14) -0.0359(19) 0.040(2)
    C26 0.085(3) 0.0305(18) 0.069(2) -0.0197(17) -0.054(2) 0.0208(15)
    C27 0.065(2) 0.0250(13) 0.0283(13) -0.0059(14) -0.0126(14) 0.0033(10)
    C28 0.0347(15) 0.0225(12) 0.0289(12) 0.0039(10) 0.0014(10) 0.0015(10)
    C29 0.0317(13) 0.0392(16) 0.0328(14) 0.0095(12) 0.0071(11) 0.0141(12)
    N1 0.0174(9) 0.0215(10) 0.0221(9) 0.0029(8) 0.0009(7) 0.0032(8)
    N2 0.0185(9) 0.0221(10) 0.0148(8) 0.0003(7) 0.0016(7) 0.0009(7)
    N3 0.0172(9) 0.0166(9) 0.0205(9) -0.0007(7) -0.0017(7) -0.0011(7)
    Ni1 0.01522(12) 0.02042(13) 0.01776(12) 0.00077(11) 0.00044(11) -0.00103(11)
    O1 0.0277(9) 0.0332(10) 0.0204(8) -0.0057(8) 0.0002(7) -0.0052(7)
    O2 0.0178(8) 0.0332(10) 0.0272(8) 0.0001(7) -0.0009(7) -0.0035(7)
    O3 0.0254(10) 0.0390(11) 0.0328(9) -0.0015(8) -0.0097(8) -0.0034(8)
    O4 0.0386(11) 0.0538(13) 0.0516(12) 0.0148(11) 0.0041(11) 0.0190(10)
_geom_special_details
;
 All esds (except the esd in the dihedral angle between two l.s. planes)
 are estimated using the full covariance matrix.  The cell esds are taken
 into account individually in the estimation of esds in distances, angles
 and torsion angles; correlations between esds in cell parameters are only
 used when they are defined by crystal symmetry.  An approximate (isotropic)
 treatment of cell esds is used for estimating esds involving l.s. planes.
;
loop_
    _geom_bond_atom_site_label_1
    _geom_bond_atom_site_label_2
    _geom_bond_site_symmetry_2
    _geom_bond_distance
    _geom_bond_publ_flag
    C1 N1 . 1.494(3) ?
    C1 C2 . 1.526(4) ?
    C1 H1B . 0.9900 ?
    C1 H1A . 0.9900 ?
    C2 C3 . 1.548(4) ?
    C2 H2B . 0.9900 ?
    C2 H2A . 0.9900 ?
    C3 C4 . 1.573(3) ?
    C3 H3B . 0.9900 ?
    C3 H3A . 0.9900 ?
    C4 C5 . 1.501(3) ?
    C4 N1 . 1.509(3) ?
    C4 H4A . 1.0000 ?
    C5 O1 . 1.239(3) ?
    C5 N2 . 1.391(3) ?
    C6 N2 . 1.392(3) ?
    C6 C7 . 1.417(3) ?
    C6 C11 . 1.448(3) ?
    C7 C8 . 1.374(4) ?
    C7 H7A . 0.9500 ?
    C8 C9 . 1.409(4) ?
    C8 H8A . 0.9500 ?
    C9 C10 . 1.395(4) ?
    C9 H9A . 0.9500 ?
    C10 C11 . 1.409(3) ?
    C10 H10A . 0.9500 ?
    C11 C12 . 1.480(3) ?
    C12 N3 . 1.289(3) ?
    C12 C13 . 1.522(3) ?
    C13 C14 . 1.403(4) ?
    C13 C18 . 1.408(3) ?
    C14 C15 . 1.409(4) ?
    C14 H14A . 0.9500 ?
    C15 C16 . 1.404(4) ?
    C15 H15A . 0.9500 ?
    C16 C17 . 1.393(4) ?
    C16 H16A . 0.9500 ?
    C17 C18 . 1.414(3) ?
    C17 H17A . 0.9500 ?
    C18 H18A . 0.9500 ?
    C19 N3 . 1.492(3) ?
    C19 C20 . 1.519(3) ?
    C19 C28 . 1.559(3) ?
    C19 H19A . 1.0000 ?
    C20 O3 . 1.232(3) ?
    C20 O2 . 1.324(3) ?
    C21 C22 . 1.512(3) ?
    C21 N1 . 1.517(3) ?
    C21 H21B . 0.9900 ?
    C21 H21A . 0.9900 ?
    C22 C23 . 1.408(3) ?
    C22 C27 . 1.410(3) ?
    C23 C24 . 1.396(4) ?
    C23 H23A . 0.9500 ?
    C24 C25 . 1.414(6) ?
    C24 H24A . 0.9500 ?
    C25 C26 . 1.380(6) ?
    C25 H25A . 0.9500 ?
    C26 C27 . 1.386(5) ?
    C26 H26A . 0.9500 ?
    C27 H27A . 0.9500 ?
    C28 C29 . 1.546(4) ?
    C28 H28B . 0.9900 ?
    C28 H28A . 0.9900 ?
    C29 O4 . 1.409(4) ?
    C29 H29B . 0.9900 ?
    C29 H29A . 0.9900 ?
    N1 Ni1 . 1.9552(19) ?
    N2 Ni1 . 1.8439(19) ?
    N3 Ni1 . 1.8721(19) ?
    Ni1 O2 . 1.8619(17) ?
    O4 H4W . 0.950(7) ?
loop_
    _geom_angle_atom_site_label_1
    _geom_angle_atom_site_label_2
    _geom_angle_atom_site_label_3
    _geom_angle_site_symmetry_1
    _geom_angle_site_symmetry_3
    _geom_angle
    _geom_angle_publ_flag
    N1 C1 C2 . . 103.65(19) ?
    N1 C1 H1B . . 111.0 ?
    C2 C1 H1B . . 111.0 ?
    N1 C1 H1A . . 111.0 ?
    C2 C1 H1A . . 111.0 ?
    H1B C1 H1A . . 109.0 ?
    C1 C2 C3 . . 102.46(19) ?
    C1 C2 H2B . . 111.3 ?
    C3 C2 H2B . . 111.3 ?
    C1 C2 H2A . . 111.3 ?
    C3 C2 H2A . . 111.3 ?
    H2B C2 H2A . . 109.2 ?
    C2 C3 C4 . . 104.8(2) ?
    C2 C3 H3B . . 110.8 ?
    C4 C3 H3B . . 110.8 ?
    C2 C3 H3A . . 110.8 ?
    C4 C3 H3A . . 110.8 ?
    H3B C3 H3A . . 108.9 ?
    C5 C4 N1 . . 109.19(18) ?
    C5 C4 C3 . . 112.0(2) ?
    N1 C4 C3 . . 105.49(18) ?
    C5 C4 H4A . . 110.0 ?
    N1 C4 H4A . . 110.0 ?
    C3 C4 H4A . . 110.0 ?
    O1 C5 N2 . . 128.5(2) ?
    O1 C5 C4 . . 118.7(2) ?
    N2 C5 C4 . . 112.71(19) ?
    N2 C6 C7 . . 119.99(19) ?
    N2 C6 C11 . . 120.46(19) ?
    C7 C6 C11 . . 119.4(2) ?
    C8 C7 C6 . . 120.6(2) ?
    C8 C7 H7A . . 119.7 ?
    C6 C7 H7A . . 119.7 ?
    C7 C8 C9 . . 120.2(2) ?
    C7 C8 H8A . . 119.9 ?
    C9 C8 H8A . . 119.9 ?
    C10 C9 C8 . . 121.0(2) ?
    C10 C9 H9A . . 119.5 ?
    C8 C9 H9A . . 119.5 ?
    C9 C10 C11 . . 120.1(2) ?
    C9 C10 H10A . . 120.0 ?
    C11 C10 H10A . . 120.0 ?
    C10 C11 C6 . . 118.7(2) ?
    C10 C11 C12 . . 116.5(2) ?
    C6 C11 C12 . . 124.8(2) ?
    N3 C12 C11 . . 120.6(2) ?
    N3 C12 C13 . . 120.1(2) ?
    C11 C12 C13 . . 119.3(2) ?
    C14 C13 C18 . . 119.2(2) ?
    C14 C13 C12 . . 119.5(2) ?
    C18 C13 C12 . . 121.1(2) ?
    C13 C14 C15 . . 119.8(3) ?
    C13 C14 H14A . . 120.1 ?
    C15 C14 H14A . . 120.1 ?
    C16 C15 C14 . . 121.1(3) ?
    C16 C15 H15A . . 119.5 ?
    C14 C15 H15A . . 119.5 ?
    C17 C16 C15 . . 119.1(2) ?
    C17 C16 H16A . . 120.5 ?
    C15 C16 H16A . . 120.5 ?
    C16 C17 C18 . . 120.4(2) ?
    C16 C17 H17A . . 119.8 ?
    C18 C17 H17A . . 119.8 ?
    C13 C18 C17 . . 120.4(2) ?
    C13 C18 H18A . . 119.8 ?
    C17 C18 H18A . . 119.8 ?
    N3 C19 C20 . . 105.45(18) ?
    N3 C19 C28 . . 109.73(19) ?
    C20 C19 C28 . . 111.6(2) ?
    N3 C19 H19A . . 110.0 ?
    C20 C19 H19A . . 110.0 ?
    C28 C19 H19A . . 110.0 ?
    O3 C20 O2 . . 125.6(2) ?
    O3 C20 C19 . . 119.5(2) ?
    O2 C20 C19 . . 114.9(2) ?
    C22 C21 N1 . . 116.21(19) ?
    C22 C21 H21B . . 108.2 ?
    N1 C21 H21B . . 108.2 ?
    C22 C21 H21A . . 108.2 ?
    N1 C21 H21A . . 108.2 ?
    H21B C21 H21A . . 107.4 ?
    C23 C22 C27 . . 120.2(2) ?
    C23 C22 C21 . . 120.1(2) ?
    C27 C22 C21 . . 119.7(2) ?
    C24 C23 C22 . . 118.8(3) ?
    C24 C23 H23A . . 120.6 ?
    C22 C23 H23A . . 120.6 ?
    C23 C24 C25 . . 120.1(3) ?
    C23 C24 H24A . . 119.9 ?
    C25 C24 H24A . . 119.9 ?
    C26 C25 C24 . . 120.6(3) ?
    C26 C25 H25A . . 119.7 ?
    C24 C25 H25A . . 119.7 ?
    C25 C26 C27 . . 119.9(3) ?
    C25 C26 H26A . . 120.1 ?
    C27 C26 H26A . . 120.1 ?
    C26 C27 C22 . . 120.3(3) ?
    C26 C27 H27A . . 119.8 ?
    C22 C27 H27A . . 119.8 ?
    C29 C28 C19 . . 115.6(2) ?
    C29 C28 H28B . . 108.4 ?
    C19 C28 H28B . . 108.4 ?
    C29 C28 H28A . . 108.4 ?
    C19 C28 H28A . . 108.4 ?
    H28B C28 H28A . . 107.5 ?
    O4 C29 C28 . . 114.6(2) ?
    O4 C29 H29B . . 108.6 ?
    C28 C29 H29B . . 108.6 ?
    O4 C29 H29A . . 108.6 ?
    C28 C29 H29A . . 108.6 ?
    H29B C29 H29A . . 107.6 ?
    C1 N1 C4 . . 103.35(18) ?
    C1 N1 C21 . . 110.15(18) ?
    C4 N1 C21 . . 113.74(18) ?
    C1 N1 Ni1 . . 111.52(14) ?
    C4 N1 Ni1 . . 106.14(13) ?
    C21 N1 Ni1 . . 111.62(15) ?
    C5 N2 C6 . . 121.98(19) ?
    C5 N2 Ni1 . . 115.33(15) ?
    C6 N2 Ni1 . . 122.40(15) ?
    C12 N3 C19 . . 120.82(19) ?
    C12 N3 Ni1 . . 127.19(16) ?
    C19 N3 Ni1 . . 111.98(14) ?
    N2 Ni1 O2 . . 178.29(8) ?
    N2 Ni1 N3 . . 96.12(8) ?
    O2 Ni1 N3 . . 84.94(8) ?
    N2 Ni1 N1 . . 85.11(8) ?
    O2 Ni1 N1 . . 93.88(8) ?
    N3 Ni1 N1 . . 177.24(9) ?
    C20 O2 Ni1 . . 116.03(16) ?
    C29 O4 H4W . . 108.0(13) ?
loop_
    _geom_torsion_atom_site_label_1
    _geom_torsion_atom_site_label_2
    _geom_torsion_atom_site_label_3
    _geom_torsion_atom_site_label_4
    _geom_torsion_site_symmetry_1
    _geom_torsion_site_symmetry_2
    _geom_torsion_site_symmetry_3
    _geom_torsion_site_symmetry_4
    _geom_torsion
    _geom_torsion_publ_flag
    N1 C1 C2 C3 . . . . 41.8(2) ?
    C1 C2 C3 C4 . . . . -22.6(2) ?
    C2 C3 C4 C5 . . . . -122.5(2) ?
    C2 C3 C4 N1 . . . . -3.8(2) ?
    N1 C4 C5 O1 . . . . 165.5(2) ?
    C3 C4 C5 O1 . . . . -78.0(3) ?
    N1 C4 C5 N2 . . . . -17.5(2) ?
    C3 C4 C5 N2 . . . . 99.0(2) ?
    N2 C6 C7 C8 . . . . -175.3(2) ?
    C11 C6 C7 C8 . . . . -0.5(4) ?
    C6 C7 C8 C9 . . . . -1.0(4) ?
    C7 C8 C9 C10 . . . . 1.0(4) ?
    C8 C9 C10 C11 . . . . 0.5(5) ?
    C9 C10 C11 C6 . . . . -1.9(4) ?
    C9 C10 C11 C12 . . . . 178.2(3) ?
    N2 C6 C11 C10 . . . . 176.8(2) ?
    C7 C6 C11 C10 . . . . 1.9(3) ?
    N2 C6 C11 C12 . . . . -3.3(3) ?
    C7 C6 C11 C12 . . . . -178.2(2) ?
    C10 C11 C12 N3 . . . . -164.5(2) ?
    C6 C11 C12 N3 . . . . 15.6(3) ?
    C10 C11 C12 C13 . . . . 14.3(3) ?
    C6 C11 C12 C13 . . . . -165.6(2) ?
    N3 C12 C13 C14 . . . . -107.6(3) ?
    C11 C12 C13 C14 . . . . 73.5(3) ?
    N3 C12 C13 C18 . . . . 76.1(3) ?
    C11 C12 C13 C18 . . . . -102.7(3) ?
    C18 C13 C14 C15 . . . . -0.2(4) ?
    C12 C13 C14 C15 . . . . -176.5(2) ?
    C13 C14 C15 C16 . . . . 0.8(4) ?
    C14 C15 C16 C17 . . . . -0.8(4) ?
    C15 C16 C17 C18 . . . . 0.2(4) ?
    C14 C13 C18 C17 . . . . -0.4(4) ?
    C12 C13 C18 C17 . . . . 175.9(2) ?
    C16 C17 C18 C13 . . . . 0.3(4) ?
    N3 C19 C20 O3 . . . . 163.7(2) ?
    C28 C19 C20 O3 . . . . -77.2(3) ?
    N3 C19 C20 O2 . . . . -18.5(3) ?
    C28 C19 C20 O2 . . . . 100.6(2) ?
    N1 C21 C22 C23 . . . . 81.3(3) ?
    N1 C21 C22 C27 . . . . -100.4(3) ?
    C27 C22 C23 C24 . . . . 2.4(4) ?
    C21 C22 C23 C24 . . . . -179.4(2) ?
    C22 C23 C24 C25 . . . . -1.6(4) ?
    C23 C24 C25 C26 . . . . -0.6(5) ?
    C24 C25 C26 C27 . . . . 2.0(5) ?
    C25 C26 C27 C22 . . . . -1.2(5) ?
    C23 C22 C27 C26 . . . . -1.0(4) ?
    C21 C22 C27 C26 . . . . -179.3(3) ?
    N3 C19 C28 C29 . . . . 179.2(2) ?
    C20 C19 C28 C29 . . . . 62.7(3) ?
    C19 C28 C29 O4 . . . . -73.6(3) ?
    C2 C1 N1 C4 . . . . -44.8(2) ?
    C2 C1 N1 C21 . . . . -166.68(19) ?
    C2 C1 N1 Ni1 . . . . 68.8(2) ?
    C5 C4 N1 C1 . . . . 150.08(18) ?
    C3 C4 N1 C1 . . . . 29.5(2) ?
    C5 C4 N1 C21 . . . . -90.5(2) ?
    C3 C4 N1 C21 . . . . 148.95(19) ?
    C5 C4 N1 Ni1 . . . . 32.61(19) ?
    C3 C4 N1 Ni1 . . . . -87.93(17) ?
    C22 C21 N1 C1 . . . . 175.5(2) ?
    C22 C21 N1 C4 . . . . 60.1(3) ?
    C22 C21 N1 Ni1 . . . . -60.0(2) ?
    O1 C5 N2 C6 . . . . -17.3(4) ?
    C4 C5 N2 C6 . . . . 166.07(19) ?
    O1 C5 N2 Ni1 . . . . 168.8(2) ?
    C4 C5 N2 Ni1 . . . . -7.9(2) ?
    C7 C6 N2 C5 . . . . -22.5(3) ?
    C11 C6 N2 C5 . . . . 162.7(2) ?
    C7 C6 N2 Ni1 . . . . 151.03(18) ?
    C11 C6 N2 Ni1 . . . . -23.8(3) ?
    C11 C12 N3 C19 . . . . -177.90(19) ?
    C13 C12 N3 C19 . . . . 3.3(3) ?
    C11 C12 N3 Ni1 . . . . 1.0(3) ?
    C13 C12 N3 Ni1 . . . . -177.85(16) ?
    C20 C19 N3 C12 . . . . -153.7(2) ?
    C28 C19 N3 C12 . . . . 85.9(3) ?
    C20 C19 N3 Ni1 . . . . 27.2(2) ?
    C28 C19 N3 Ni1 . . . . -93.10(19) ?
    C5 N2 Ni1 O2 . . . . 76(3) ?
    C6 N2 Ni1 O2 . . . . -98(3) ?
    C5 N2 Ni1 N3 . . . . -154.96(16) ?
    C6 N2 Ni1 N3 . . . . 31.13(17) ?
    C5 N2 Ni1 N1 . . . . 22.57(16) ?
    C6 N2 Ni1 N1 . . . . -151.35(17) ?
    C12 N3 Ni1 N2 . . . . -20.3(2) ?
    C19 N3 Ni1 N2 . . . . 158.62(15) ?
    C12 N3 Ni1 O2 . . . . 158.3(2) ?
    C19 N3 Ni1 O2 . . . . -22.72(15) ?
    C12 N3 Ni1 N1 . . . . -136.9(18) ?
    C19 N3 Ni1 N1 . . . . 42.1(19) ?
    C1 N1 Ni1 N2 . . . . -142.28(16) ?
    C4 N1 Ni1 N2 . . . . -30.41(14) ?
    C21 N1 Ni1 N2 . . . . 94.03(16) ?
    C1 N1 Ni1 O2 . . . . 39.10(16) ?
    C4 N1 Ni1 O2 . . . . 150.97(14) ?
    C21 N1 Ni1 O2 . . . . -84.59(16) ?
    C1 N1 Ni1 N3 . . . . -25.5(19) ?
    C4 N1 Ni1 N3 . . . . 86.4(18) ?
    C21 N1 Ni1 N3 . . . . -149.2(18) ?
    O3 C20 O2 Ni1 . . . . 179.3(2) ?
    C19 C20 O2 Ni1 . . . . 1.6(3) ?
    N2 Ni1 O2 C20 . . . . 141(3) ?
    N3 Ni1 O2 C20 . . . . 12.10(17) ?
    N1 Ni1 O2 C20 . . . . -165.41(17) ?
loop_
    _geom_hbond_atom_site_label_D
    _geom_hbond_atom_site_label_H
    _geom_hbond_atom_site_label_A
    _geom_hbond_site_symmetry_A
    _geom_hbond_distance_DH
    _geom_hbond_distance_HA
    _geom_hbond_distance_DA
    _geom_hbond_angle_DHA
    O4 H4W O3 . 0.950(7) 1.840(8) 2.726(3) 154.0(9)
    C7 H7A O1 . 0.95 2.26 2.837(3) 118.1
    C1 H1B O2 . 0.99 2.31 2.879(3) 115.3
