# Supplementary material for: {2-[(S)-({2-[(S)-1-Benzyl­pyrrolidine-2-carboxamido]phen­yl}(phen­yl)methyl­ene)amino]-4-hydroxy­butanoato-κ4 N,N′,N′′,O}nickel(II)
Source: Acta Crystallogr Sect E Struct Rep Online. 2008 Jan 16;64(Pt 2):m364–5. doi: 10.1107/S1600536808000949 (PMC2960276; doi:10.1107/S1600536808000949)
Supplement: Supplementary file 2 [file e-64-0m364-Isup2.hkl]

# 
# h,k,l, Fc-squared, Fo-squared, sigma(Fo-squared) and status flag 
# 
data_I
_shelx_title ' HOMO IN P2(1)2(1)2(1)' 
_shelx_refln_list_code          4 
_shelx_F_calc_maximum      164.89 
_exptl_crystal_F_000      1136.00 
_reflns_d_resolution_high  0.8002 
 
loop_ 
 _symmetry_equiv_pos_as_xyz 
 'x, y, z' 
 '-x+1/2, -y, z+1/2' 
 'x+1/2, -y+1/2, -z' 
 '-x, y+1/2, -z+1/2' 
 
_cell_length_a     9.7430 
_cell_length_b    10.2220 
_cell_length_c    26.0160 
_cell_angle_alpha  90.000 
_cell_angle_beta   90.000 
_cell_angle_gamma  90.000 
 
_shelx_F_squared_multiplier     1.000 
 
loop_ 
 _refln_index_h 
 _refln_index_k 
 _refln_index_l 
 _refln_F_squared_calc 
 _refln_F_squared_meas 
 _refln_F_squared_sigma 
 _refln_observed_status 
   2   0   0    27187.12    27080.25    398.70 o 
   4   0   0    14457.42    13685.16     45.66 o 
   6   0   0     7914.11     7931.09     48.66 o 
   8   0   0     2197.81     2414.63     33.60 o 
  10   0   0     1101.63     1151.34     29.63 o 
  12   0   0       72.55       42.70     16.26 o 
   2   1   0      453.33      537.73     25.59 o 
   3   1   0      601.79      635.57      7.31 o 
   4   1   0      403.47      427.61      7.28 o 
   5   1   0     1364.93     1466.07     13.61 o 
   6   1   0      233.79      244.49      8.81 o 
   7   1   0     7069.97     7213.35     34.57 o 
   8   1   0     1281.71     1295.57     17.42 o 
   9   1   0     1022.28      985.44     17.10 o 
  10   1   0        2.97       -0.23      7.57 o 
  11   1   0      406.40      403.35     14.92 o 
  12   1   0       60.30       33.11      8.70 o 
   1   2   0    23392.36    23638.36    121.48 o 
   2   2   0    17483.79    17584.38    134.38 o 
   3   2   0     1065.80      941.36      7.84 o 
   4   2   0     1781.78     1928.24     12.76 o 
   5   2   0     2395.48     2159.66     15.36 o 
   6   2   0      196.64      163.45      7.41 o 
   7   2   0       24.51       44.72      8.20 o 
   8   2   0       53.50       56.56      8.66 o 
   9   2   0     2200.07     2387.78     24.45 o 
  10   2   0      380.28      394.24     14.07 o 
  11   2   0      456.17      470.07     15.94 o 
  12   2   0      443.09      431.20     16.96 o 
   1   3   0     2125.01     2228.77     12.01 o 
   2   3   0      622.92      559.89      5.34 o 
   3   3   0       19.24       13.89      3.02 o 
   4   3   0      605.60      796.52      9.63 o 
   5   3   0     1797.96     1880.86     14.85 o 
   6   3   0     5572.16     5682.56     27.64 o 
   7   3   0        3.01       -1.10      2.32 o 
   8   3   0     2537.68     2548.42     22.82 o 
   9   3   0      741.76      764.06     17.75 o 
  10   3   0       84.39       61.82      9.25 o 
  11   3   0      300.73      278.51     14.37 o 
   0   4   0     6810.82     6772.38     47.85 o 
   1   4   0     1435.09     1418.66     12.89 o 
   2   4   0        0.63        0.92      1.68 o 
   3   4   0        2.39        1.13      1.10 o 
   4   4   0      770.10      949.92      9.19 o 
   5   4   0     4013.64     4015.33     18.60 o 
   6   4   0        2.11       -0.39      1.99 o 
   7   4   0      325.96      301.92      9.40 o 
   8   4   0     1035.21     1125.67     16.07 o 
   9   4   0      300.53      297.41     12.51 o 
  10   4   0       35.45       33.72     11.41 o 
  11   4   0      204.20      196.74     13.92 o 
   1   5   0      186.93      133.02      3.75 o 
   2   5   0       73.10      100.70      4.54 o 
   3   5   0     2134.22     1948.11     12.60 o 
   4   5   0      317.42      355.93      4.90 o 
   5   5   0      241.90      245.21      6.45 o 
   6   5   0     1018.67     1000.47     11.89 o 
   7   5   0     2135.82     2200.99     18.37 o 
   8   5   0     2016.09     2074.44     26.84 o 
   9   5   0       32.01       30.92      7.65 o 
  10   5   0       22.65       29.16     15.03 o 
  11   5   0      364.34      372.70     18.53 o 
   0   6   0     2348.67     2033.61     27.35 o 
   1   6   0     1998.93     1897.45     12.14 o 
   2   6   0       15.65        2.71      3.47 o 
   3   6   0     1294.14     1315.40     10.86 o 
   4   6   0     1787.05     1877.78     12.82 o 
   5   6   0       71.91       49.31      5.39 o 
   6   6   0     2790.94     2831.02     22.24 o 
   7   6   0     1170.30     1140.56     14.43 o 
   8   6   0      283.80      240.12     13.07 o 
   9   6   0       89.07       75.42     12.62 o 
  10   6   0     1143.75     1297.68     25.18 o 
   1   7   0      909.74      888.83      9.37 o 
   2   7   0      698.68      701.06     10.05 o 
   3   7   0     1359.89     1279.74     12.11 o 
   4   7   0     4150.00     4214.48     28.98 o 
   5   7   0      399.51      386.22     11.27 o 
   6   7   0        4.60        4.54      4.92 o 
   7   7   0     1432.05     1504.86     19.63 o 
   8   7   0        3.31        4.43      3.33 o 
   9   7   0       54.85       34.21     15.60 o 
  10   7   0        0.42        0.36     10.23 o 
   0   8   0       66.03       35.41      8.34 o 
   1   8   0     2065.31     2078.39     26.15 o 
   2   8   0       48.90       33.24      6.06 o 
   3   8   0      455.47      533.98      9.39 o 
   4   8   0      774.70      747.68     15.41 o 
   5   8   0     2212.48     2354.19     25.01 o 
   6   8   0      266.02      264.57     11.52 o 
   7   8   0        6.06       15.33     13.32 o 
   8   8   0       40.11       29.14     10.37 o 
   9   8   0      547.84      588.48     20.95 o 
   1   9   0       56.72       46.02      5.94 o 
   2   9   0     3209.76     3361.63     25.43 o 
   3   9   0     1413.77     1455.32     15.81 o 
   4   9   0      807.19      817.95     16.74 o 
   5   9   0      681.94      644.57     17.02 o 
   6   9   0       96.38       94.32     11.46 o 
   7   9   0        4.35       -3.28      5.00 o 
   8   9   0      210.79      218.29     15.65 o 
   0  10   0        5.25       11.37     12.98 o 
   1  10   0       48.81       52.33      8.72 o 
   2  10   0      391.20      397.11     16.51 o 
   3  10   0       87.30       73.69     11.45 o 
   4  10   0       18.43        8.48      7.04 o 
   5  10   0      498.03      541.64     21.57 o 
   6  10   0      217.72      173.92     17.00 o 
   7  10   0       16.91       22.22     37.31 o 
   1  11   0       93.68       76.01     18.56 o 
   2  11   0       20.08        2.28      9.91 o 
   3  11   0      474.42      483.88     25.44 o 
   4  11   0       61.28       42.11     16.65 o 
   5  11   0       35.53       44.89     16.28 o 
   6  11   0      149.26      151.87     15.56 o 
   0  12   0        6.38        2.15    135.99 o 
   1  12   0       66.27       51.44     17.84 o 
   2  12   0        9.46        4.62     10.82 o 
   3  12   0       11.01       17.16     17.40 o 
   4  12   0     1412.05     1594.83     37.83 o 
   2   0   1     6293.28     6292.72     98.54 o 
   3   0   1     1690.92     1561.72      9.68 o 
   4   0   1     2296.93     2165.02     18.36 o 
   5   0   1     6978.64     6545.29     29.59 o 
   6   0   1     4235.09     4253.19     24.12 o 
   7   0   1      510.82      513.28     13.11 o 
   8   0   1     3208.38     3212.73     26.51 o 
   9   0   1      877.81      874.14     16.17 o 
  10   0   1        7.44        3.41      3.55 o 
  11   0   1       11.04       13.26      7.17 o 
  12   0   1      117.04      104.51     13.23 o 
 -12   1   1      535.06      544.68     17.80 o 
 -11   1   1      418.07      407.57     15.35 o 
 -10   1   1      182.83      133.74     11.50 o 
  -9   1   1      349.68      326.24     12.06 o 
  -8   1   1     1847.65     1846.82     22.51 o 
  -7   1   1      161.93      143.05      8.32 o 
  -6   1   1      530.05      512.40      9.71 o 
  -5   1   1      654.09      573.53      9.81 o 
  -4   1   1      205.85      211.14      6.59 o 
  -3   1   1       43.68       60.19      4.38 o 
  -2   1   1     3578.55     3577.79    112.29 o 
   2   1   1     2973.23     2929.02    151.03 o 
   3   1   1       15.38       28.30      4.16 o 
   4   1   1      244.32      269.09      6.94 o 
   5   1   1      796.28      736.73     10.83 o 
   6   1   1      574.27      533.88     10.01 o 
   7   1   1      155.36      136.22      8.82 o 
   8   1   1     1804.40     1782.48     24.97 o 
   9   1   1      286.90      267.02     11.56 o 
  10   1   1      163.82      131.72     10.99 o 
  11   1   1      385.74      384.26     14.85 o 
  12   1   1      473.32      463.98     16.67 o 
 -12   2   1       79.58       73.35     11.66 o 
 -11   2   1      185.21      150.94     11.62 o 
 -10   2   1      722.64      759.61     17.10 o 
  -9   2   1      129.65      107.96     10.03 o 
  -8   2   1      837.99      884.60     15.23 o 
  -7   2   1     2158.85     2342.00     22.05 o 
  -6   2   1     1715.45     1685.20     16.73 o 
  -5   2   1       75.36       63.47      5.43 o 
  -4   2   1     2052.79     2083.03     20.69 o 
  -3   2   1     2396.37     2375.53     14.91 o 
  -2   2   1     2589.97     2739.81     17.04 o 
  -1   2   1     1710.39     1604.42     18.33 o 
   1   2   1     2027.74     1977.39     39.76 o 
   2   2   1     2401.65     2581.56     12.43 o 
   3   2   1     2502.88     2497.02     16.19 o 
   4   2   1     1634.58     1577.12     10.22 o 
   5   2   1       77.22       60.19      4.94 o 
   6   2   1     1661.29     1614.70     13.95 o 
   7   2   1     2146.57     2287.15     21.82 o 
   8   2   1      831.21      840.04     17.25 o 
   9   2   1      104.80       86.62      9.54 o 
  10   2   1      789.77      833.79     17.39 o 
  11   2   1      213.74      177.48     12.41 o 
  12   2   1       66.59       63.51     12.11 o 
 -11   3   1     1181.13     1254.26     21.14 o 
 -10   3   1      307.58      299.66     12.31 o 
  -9   3   1      337.03      304.07     12.13 o 
  -8   3   1      558.14      541.73     12.72 o 
  -7   3   1     3741.77     3884.56     25.54 o 
  -6   3   1      508.77      487.36     10.07 o 
  -5   3   1       10.33        0.76      1.81 o 
  -4   3   1      845.26      941.37      9.36 o 
  -3   3   1     4693.84     4551.86     30.95 o 
  -2   3   1     4666.30     4808.08     20.89 o 
  -1   3   1     7500.65     7352.05     37.73 o 
   0   3   1     1801.82     1767.64     10.22 o 
   1   3   1     7506.23     7410.05     33.21 o 
   2   3   1     4537.85     4698.78     31.93 o 
   3   3   1     4886.00     4751.82     20.81 o 
   4   3   1     1093.91     1184.52     11.37 o 
   5   3   1       12.35        4.85      2.13 o 
   6   3   1      518.84      495.49     10.99 o 
   7   3   1     4029.13     4170.31     25.93 o 
   8   3   1      501.89      496.57     12.23 o 
   9   3   1      397.44      375.32     11.61 o 
  10   3   1      234.67      240.61     11.30 o 
  11   3   1     1102.09     1192.36     23.75 o 
 -11   4   1     1067.38     1147.68     21.44 o 
 -10   4   1      462.41      465.33     14.18 o 
  -9   4   1       36.01       44.84      9.44 o 
  -8   4   1      174.76      147.77      9.06 o 
  -7   4   1      656.63      635.94     12.58 o 
  -6   4   1      710.25      681.05     10.94 o 
  -5   4   1     1124.57     1104.32     10.39 o 
  -4   4   1      635.13      606.94      8.22 o 
  -3   4   1      731.69      672.45      6.80 o 
  -2   4   1     3351.91     3535.87     18.89 o 
  -1   4   1     2509.75     2576.18     17.67 o 
   0   4   1     8019.29     8301.07    100.21 o 
   1   4   1     2278.91     2382.68     19.27 o 
   2   4   1     3376.51     3553.45     22.74 o 
   3   4   1      792.31      737.60      7.72 o 
   4   4   1      730.70      704.57      6.29 o 
   5   4   1      966.13      942.49      9.46 o 
   6   4   1      627.10      601.12     10.64 o 
   7   4   1      673.91      645.67     11.63 o 
   8   4   1      225.90      198.49     11.80 o 
   9   4   1       16.95       16.38      6.92 o 
  10   4   1      515.04      506.20     15.08 o 
  11   4   1     1088.73     1213.11     24.86 o 
 -11   5   1      664.47      650.78     21.16 o 
 -10   5   1       68.07       59.11     12.59 o 
  -9   5   1      560.72      575.94     14.99 o 
  -8   5   1      509.87      517.11     11.91 o 
  -7   5   1      129.16      114.42      7.55 o 
  -6   5   1     1863.64     1944.03     16.53 o 
  -5   5   1      905.26      943.92     10.49 o 
  -4   5   1     2262.09     2320.55     12.48 o 
  -3   5   1      420.24      445.54      5.15 o 
  -2   5   1     8332.93     8438.26     61.35 o 
  -1   5   1      933.56      913.58      7.37 o 
   0   5   1      500.48      507.26      5.81 o 
   1   5   1     1082.48     1097.96     10.49 o 
   2   5   1     8092.87     8093.66     62.54 o 
   3   5   1      409.21      423.49      7.18 o 
   4   5   1     2216.35     2285.04     11.26 o 
   5   5   1     1059.44     1096.89     13.01 o 
   6   5   1     1703.18     1748.26     14.24 o 
   7   5   1      107.30      104.13      8.00 o 
   8   5   1      540.81      568.75     11.47 o 
   9   5   1      559.70      586.99     14.82 o 
  10   5   1       59.88       57.77     12.54 o 
  11   5   1      648.37      658.27     20.18 o 
 -10   6   1       44.16       41.79     14.02 o 
  -9   6   1      235.13      249.98     14.56 o 
  -8   6   1      921.88      999.54     15.50 o 
  -7   6   1      381.60      345.44      8.76 o 
  -6   6   1      139.13      121.28      6.29 o 
  -5   6   1     2350.45     2392.32     18.00 o 
  -4   6   1     1952.15     1966.97     10.00 o 
  -3   6   1      387.42      404.92      5.47 o 
  -2   6   1     3060.17     3017.17     17.37 o 
  -1   6   1     1486.46     1468.27     14.21 o 
   0   6   1     3989.47     3756.01     33.01 o 
   1   6   1     1592.05     1583.82     10.81 o 
   2   6   1     2787.63     2768.82     31.96 o 
   3   6   1      411.02      445.25     10.47 o 
   4   6   1     1965.70     2005.11     15.83 o 
   5   6   1     2318.00     2315.02     19.19 o 
   6   6   1      205.91      187.06      9.26 o 
   7   6   1      370.29      343.14     13.03 o 
   8   6   1      911.93     1004.48     19.59 o 
   9   6   1      253.65      264.08     14.68 o 
  10   6   1       51.92       43.64     12.13 o 
 -10   7   1      248.24      255.37     18.51 o 
  -9   7   1       91.13       71.09     12.89 o 
  -8   7   1      200.48      201.11     13.67 o 
  -7   7   1      655.41      612.02     14.34 o 
  -6   7   1      521.64      506.20     12.28 o 
  -5   7   1     1300.28     1245.09     13.05 o 
  -4   7   1      896.82      875.80     11.44 o 
  -3   7   1     1737.96     1726.04     14.81 o 
  -2   7   1     2444.54     2480.11     19.05 o 
  -1   7   1      786.71      761.47      9.23 o 
   0   7   1     1099.93     1076.74     11.01 o 
   1   7   1      737.30      737.92      8.41 o 
   2   7   1     2506.42     2584.78     18.84 o 
   3   7   1     1713.54     1681.13     13.09 o 
   4   7   1     1005.32     1010.24     15.73 o 
   5   7   1     1407.45     1314.29     22.56 o 
   6   7   1      499.44      481.43     12.61 o 
   7   7   1      779.16      739.51     16.58 o 
   8   7   1      197.34      194.58     12.94 o 
   9   7   1       61.21       40.07     13.13 o 
  10   7   1      245.80      248.73     17.66 o 
  -9   8   1       26.94        0.69      4.59 o 
  -8   8   1      233.48      202.36     15.55 o 
  -7   8   1      579.01      629.52     18.57 o 
  -6   8   1      867.98      860.75     18.43 o 
  -5   8   1       15.91       12.85     10.69 o 
  -4   8   1     2146.62     2239.88     26.72 o 
  -3   8   1     1460.88     1491.56     17.28 o 
  -2   8   1      159.60      178.42      8.19 o 
  -1   8   1      268.73      244.77     10.01 o 
   0   8   1      499.03      464.56      9.27 o 
   1   8   1      255.03      221.20      6.28 o 
   2   8   1      116.05      125.85      6.56 o 
   3   8   1     1480.88     1517.66     15.79 o 
   4   8   1     2078.16     2135.36     24.89 o 
   5   8   1       26.86       19.24      6.64 o 
   6   8   1      920.00      937.91     18.37 o 
   7   8   1      552.07      570.56     17.90 o 
   8   8   1      214.97      208.81     15.48 o 
   9   8   1       34.71       18.97     12.10 o 
  -8   9   1      353.46      344.10     19.52 o 
  -7   9   1      417.96      388.44     17.02 o 
  -6   9   1      599.40      632.47     17.78 o 
  -5   9   1        4.28        0.11      3.28 o 
  -4   9   1     1591.66     1650.72     21.75 o 
  -3   9   1     1943.56     2024.73     18.52 o 
  -2   9   1      147.87      134.26      8.22 o 
  -1   9   1      590.54      563.53     10.67 o 
   0   9   1       11.89       11.75      5.35 o 
   1   9   1      605.30      586.56     10.79 o 
   2   9   1      169.12      142.37      9.16 o 
   3   9   1     1957.08     2076.09     20.42 o 
   4   9   1     1621.71     1638.47     21.84 o 
   5   9   1        6.71        1.21      5.63 o 
   6   9   1      655.85      672.63     17.24 o 
   7   9   1      443.07      444.96     17.42 o 
   8   9   1      307.68      302.46     17.75 o 
  -7  10   1      285.51      270.57     22.47 o 
  -6  10   1      229.29      225.49     17.73 o 
  -5  10   1      243.07      229.99     13.35 o 
  -4  10   1      729.75      765.15     17.22 o 
  -3  10   1      771.48      793.38     22.72 o 
  -2  10   1       15.33        8.06      5.65 o 
  -1  10   1      344.84      335.23     12.27 o 
   0  10   1       12.15        7.50      4.95 o 
   1  10   1      273.15      267.65     12.59 o 
   2  10   1       17.67        4.52      3.07 o 
   3  10   1      766.85      832.75     18.74 o 
   4  10   1      757.05      767.50     18.80 o 
   5  10   1      245.54      210.04     17.15 o 
   6  10   1      209.30      195.92     18.22 o 
   7  10   1      207.13      158.74     20.29 o 
  -6  11   1      196.59      177.66     16.45 o 
  -5  11   1      236.64      230.38     16.37 o 
  -4  11   1      761.95      819.85     24.78 o 
  -3  11   1      308.00      275.16     22.27 o 
  -2  11   1      431.88      422.81     26.49 o 
  -1  11   1        5.62        1.85      5.22 o 
   0  11   1       79.36       69.46     13.91 o 
   1  11   1        0.94       -1.18      6.14 o 
   2  11   1      416.08      415.91     18.87 o 
   3  11   1      268.65      260.52     18.68 o 
   4  11   1      758.42      807.79     24.63 o 
   5  11   1      248.34      251.68     21.09 o 
   6  11   1      197.93      182.75     19.00 o 
  -4  12   1       52.19       43.42     16.63 o 
  -3  12   1       14.23       27.94     19.44 o 
  -2  12   1      226.78      281.04     25.24 o 
  -1  12   1       81.62       63.16     19.03 o 
   0  12   1       31.52       31.78     24.82 o 
   1  12   1       93.86       75.10     20.95 o 
   2  12   1      195.52      189.00     23.58 o 
   3  12   1       22.03       29.41     16.98 o 
   4  12   1       66.21       50.59     19.54 o 
   2   0   2     8196.02     8266.34     63.63 o 
   3   0   2      553.24      418.66      6.18 o 
   4   0   2     5445.10     5369.31     21.95 o 
   5   0   2       94.60       79.02      6.37 o 
   6   0   2       31.96       25.81      6.87 o 
   7   0   2     5004.74     5179.83     27.94 o 
   8   0   2       71.97       62.26      8.31 o 
   9   0   2      444.78      438.30     13.22 o 
  10   0   2      125.45      111.42     10.87 o 
  11   0   2      413.34      396.47     14.42 o 
  12   0   2      335.96      328.11     15.03 o 
 -12   1   2        1.04       -1.02      4.55 o 
 -11   1   2      155.55      139.78     12.81 o 
 -10   1   2     1070.86     1046.95     18.94 o 
  -9   1   2     1015.76      976.26     17.07 o 
  -8   1   2      638.98      649.25     13.73 o 
  -7   1   2      179.96      181.84      8.52 o 
  -6   1   2     3714.66     3884.49     24.01 o 
  -5   1   2     1746.36     1886.59     15.83 o 
  -4   1   2     5439.82     5664.17     27.37 o 
  -3   1   2      189.77      194.04      5.76 o 
  -2   1   2     5706.67     6287.80     48.77 o 
   2   1   2     5464.08     5922.71    149.64 o 
   3   1   2      139.37      141.44      5.07 o 
   4   1   2     5095.66     5318.43     22.67 o 
   5   1   2     2002.78     2174.80     17.91 o 
   6   1   2     3520.68     3701.01     22.31 o 
   7   1   2      170.36      173.79      8.33 o 
   8   1   2      556.91      584.32     14.79 o 
   9   1   2      913.27      913.81     17.15 o 
  10   1   2     1073.33     1070.98     18.28 o 
  11   1   2      184.11      150.40     12.44 o 
  12   1   2        1.43        3.08      5.99 o 
 -12   2   2      701.84      805.87     19.87 o 
 -11   2   2      413.90      406.83     14.12 o 
 -10   2   2      103.64       87.40      9.79 o 
  -9   2   2      128.02      119.64     10.19 o 
  -8   2   2     2250.79     2373.77     22.64 o 
  -7   2   2      461.02      445.97     10.92 o 
  -6   2   2     1172.40     1157.47     14.31 o 
  -5   2   2     1981.67     2031.26     13.61 o 
  -4   2   2      145.07      103.40      4.96 o 
  -3   2   2     4344.84     4509.78     23.32 o 
  -2   2   2     2002.72     2095.75     12.33 o 
  -1   2   2    10804.06    11162.10     57.51 o 
   0   2   2    16683.71    17350.20     91.15 o 
   1   2   2    11199.45    11170.45    227.86 o 
   2   2   2     2681.25     2833.04     18.01 o 
   3   2   2     4140.51     4329.52     19.23 o 
   4   2   2       94.00       61.53      5.55 o 
   5   2   2     1953.79     2015.76     14.49 o 
   6   2   2     1336.09     1353.43     20.35 o 
   7   2   2      450.03      424.22     10.55 o 
   8   2   2     2260.54     2359.64     22.27 o 
   9   2   2      146.49      133.47      9.94 o 
  10   2   2       79.43       62.45      9.88 o 
  11   2   2      356.39      346.72     14.25 o 
  12   2   2      753.83      819.28     20.07 o 
 -11   3   2      397.82      401.49     14.32 o 
 -10   3   2       20.58       13.35      7.89 o 
  -9   3   2      827.59      822.31     16.19 o 
  -8   3   2     2900.93     2983.20     29.65 o 
  -7   3   2      628.15      658.62     12.75 o 
  -6   3   2      981.28     1004.31     15.49 o 
  -5   3   2     4212.68     4087.19     24.40 o 
  -4   3   2      373.41      385.17      7.55 o 
  -3   3   2     3138.20     3193.08     15.55 o 
  -2   3   2     6100.02     6367.12     25.01 o 
  -1   3   2    19751.76    18842.52     96.19 o 
   0   3   2     5243.51     5485.39     25.07 o 
   1   3   2    20089.79    19260.30    119.12 o 
   2   3   2     6298.81     6566.00     40.84 o 
   3   3   2     3455.59     3563.52     16.15 o 
   4   3   2      340.19      350.93      6.24 o 
   5   3   2     4118.35     3996.88     18.37 o 
   6   3   2     1020.20     1038.14     11.22 o 
   7   3   2      657.11      705.80     12.07 o 
   8   3   2     2984.58     3047.78     37.09 o 
   9   3   2      646.58      682.78     13.81 o 
  10   3   2       23.24       19.86      7.35 o 
  11   3   2      424.37      429.48     15.44 o 
 -11   4   2       97.84      106.59     12.89 o 
 -10   4   2        3.02        2.33      4.55 o 
  -9   4   2      259.92      233.36     11.13 o 
  -8   4   2     1048.01     1061.96     16.03 o 
  -7   4   2     1143.60     1183.31     15.37 o 
  -6   4   2     1648.93     1591.58     14.17 o 
  -5   4   2       19.20       18.43      3.48 o 
  -4   4   2      100.58      125.87      5.57 o 
  -3   4   2      977.70      971.51      6.58 o 
  -2   4   2     1871.56     1876.74     11.46 o 
  -1   4   2     2175.17     2369.04     12.37 o 
   0   4   2     1258.59     1176.59      8.75 o 
   1   4   2     1943.36     2158.29     15.27 o 
   2   4   2     1674.82     1677.09     13.21 o 
   3   4   2     1038.99     1028.83     10.73 o 
   4   4   2       81.35       91.94      3.55 o 
   5   4   2        8.61        1.07      1.60 o 
   6   4   2     1621.30     1574.87     13.70 o 
   7   4   2     1009.72     1057.90     13.49 o 
   8   4   2     1089.93     1104.90     15.30 o 
   9   4   2      316.30      301.23     11.19 o 
  10   4   2        2.88        0.22      4.44 o 
  11   4   2       93.54       73.70     13.18 o 
 -11   5   2       48.84       33.71     15.75 o 
 -10   5   2      581.33      622.70     17.27 o 
  -9   5   2      186.57      165.63     10.16 o 
  -8   5   2      815.21      776.41     13.92 o 
  -7   5   2      462.49      441.33     10.75 o 
  -6   5   2     1156.86     1258.90     13.56 o 
  -5   5   2      674.63      639.85      9.58 o 
  -4   5   2     2805.97     2749.47     15.66 o 
  -3   5   2      575.40      568.64      6.02 o 
  -2   5   2     1330.84     1352.38      8.22 o 
  -1   5   2     1154.04     1240.66      7.29 o 
   0   5   2     4148.06     3915.21     28.43 o 
   1   5   2     1234.12     1342.50      9.16 o 
   2   5   2     1391.25     1441.94     15.52 o 
   3   5   2      535.16      524.53      8.73 o 
   4   5   2     2942.14     2882.84     16.01 o 
   5   5   2      731.41      712.71      9.77 o 
   6   5   2     1166.69     1261.96     13.18 o 
   7   5   2      455.70      431.58      9.70 o 
   8   5   2      747.09      717.75     14.23 o 
   9   5   2      150.69      139.62     10.43 o 
  10   5   2      557.32      602.59     18.98 o 
  11   5   2       29.62       13.86      6.47 o 
 -10   6   2       98.70       86.53     12.32 o 
  -9   6   2      418.36      445.62     15.85 o 
  -8   6   2       71.18       56.37      7.35 o 
  -7   6   2     2086.95     2146.67     18.17 o 
  -6   6   2      156.53      146.76      6.85 o 
  -5   6   2      455.87      450.75      7.53 o 
  -4   6   2     1118.61     1125.45      8.94 o 
  -3   6   2     3340.85     3389.55     15.96 o 
  -2   6   2      976.10     1001.17      8.51 o 
  -1   6   2     2919.45     2905.48     16.73 o 
   0   6   2     1135.62     1263.72     12.95 o 
   1   6   2     2621.53     2617.17     12.45 o 
   2   6   2      977.56     1000.83      9.55 o 
   3   6   2     3339.34     3380.03     23.72 o 
   4   6   2     1027.60     1037.91     13.14 o 
   5   6   2      426.34      415.90      6.68 o 
   6   6   2      145.91      116.59      9.31 o 
   7   6   2     2096.36     2121.78     24.25 o 
   8   6   2       82.75       65.89     10.64 o 
   9   6   2      443.05      470.57     16.84 o 
  10   6   2      105.79      102.11     15.50 o 
 -10   7   2      107.35       83.84     14.29 o 
  -9   7   2      423.25      407.29     17.26 o 
  -8   7   2      326.81      318.35     15.06 o 
  -7   7   2      109.25      102.03      9.66 o 
  -6   7   2     1246.85     1233.49     13.73 o 
  -5   7   2     1617.72     1658.08     13.50 o 
  -4   7   2     1583.73     1540.58     10.02 o 
  -3   7   2      779.31      762.68      8.81 o 
  -2   7   2     1350.15     1494.70     12.54 o 
  -1   7   2      421.91      432.14      8.17 o 
   0   7   2     2999.56     3008.49     14.56 o 
   1   7   2      401.88      394.70      6.88 o 
   2   7   2     1486.98     1609.89     15.57 o 
   3   7   2      761.54      727.68     12.95 o 
   4   7   2     1417.76     1357.46     17.42 o 
   5   7   2     1741.27     1802.59     16.10 o 
   6   7   2     1414.65     1421.81     18.42 o 
   7   7   2      132.80      122.16     10.83 o 
   8   7   2      279.02      278.31     15.40 o 
   9   7   2      470.19      448.11     21.58 o 
  10   7   2      110.18      102.32     15.93 o 
  -9   8   2       37.35       33.06     12.70 o 
  -8   8   2      403.78      390.46     17.34 o 
  -7   8   2      400.59      399.84     14.68 o 
  -6   8   2      345.15      360.03     13.27 o 
  -5   8   2      257.51      226.56     10.32 o 
  -4   8   2      411.14      432.64     11.02 o 
  -3   8   2      590.40      591.29     11.04 o 
  -2   8   2     1887.30     1922.45     17.38 o 
  -1   8   2      187.97      194.56      5.96 o 
   0   8   2      278.90      246.53      5.84 o 
   1   8   2      172.52      166.67      6.00 o 
   2   8   2     1847.93     1892.90     15.08 o 
   3   8   2      725.01      711.81     14.34 o 
   4   8   2      403.49      424.83     12.14 o 
   5   8   2      218.13      182.56      9.16 o 
   6   8   2      359.25      357.14     14.00 o 
   7   8   2      411.89      407.52     16.33 o 
   8   8   2      439.91      443.44     18.12 o 
   9   8   2       40.97       31.94     13.51 o 
  -8   9   2       69.73       61.89     15.13 o 
  -7   9   2      314.66      294.00     17.75 o 
  -6   9   2      132.65       86.52     14.77 o 
  -5   9   2     1033.54     1045.44     22.08 o 
  -4   9   2      384.93      361.96     13.18 o 
  -3   9   2      798.68      784.21     14.49 o 
  -2   9   2      288.68      290.84     10.42 o 
  -1   9   2      430.46      469.00     18.84 o 
   0   9   2       11.53        7.14      4.42 o 
   1   9   2      565.15      587.77      9.89 o 
   2   9   2      337.26      325.60      9.20 o 
   3   9   2      833.77      823.16     17.35 o 
   4   9   2      372.85      355.70     12.71 o 
   5   9   2     1056.66     1108.39     20.09 o 
   6   9   2      118.57       87.20     11.53 o 
   7   9   2      344.84      328.11     16.15 o 
   8   9   2       86.34       75.39     13.39 o 
  -7  10   2       92.42       70.41     18.21 o 
  -6  10   2      103.71       90.59     15.20 o 
  -5  10   2      131.14      106.47     12.10 o 
  -4  10   2      894.37      916.15     18.50 o 
  -3  10   2      212.92      202.39     11.66 o 
  -2  10   2      748.87      793.68     14.98 o 
  -1  10   2       82.77       72.85      9.59 o 
   0  10   2      150.14      128.07     10.64 o 
   1  10   2       83.78       58.98      8.52 o 
   2  10   2      861.26      870.76     19.85 o 
   3  10   2      232.38      234.47     11.94 o 
   4  10   2      842.69      867.96     19.46 o 
   5  10   2      107.91       83.13     16.17 o 
   6  10   2       82.25       83.55     16.63 o 
   7  10   2      117.96      109.10     16.96 o 
  -6  11   2      158.09      150.15     16.10 o 
  -5  11   2       66.78       52.52     14.23 o 
  -4  11   2      679.76      718.34     21.55 o 
  -3  11   2      106.02       94.77     14.81 o 
  -2  11   2       75.24       83.40     19.51 o 
  -1  11   2      105.85       89.15     20.24 o 
   0  11   2      176.07      188.23     16.36 o 
   1  11   2      100.92       73.61     14.23 o 
   2  11   2       73.60       80.83     14.46 o 
   3  11   2      133.26      115.86     16.19 o 
   4  11   2      749.42      759.70     24.13 o 
   5  11   2       79.14       72.05     15.59 o 
   6  11   2      162.55      166.23     19.08 o 
  -4  12   2       12.36       28.00     15.62 o 
  -3  12   2     1232.92     1377.60     42.77 o 
  -2  12   2       42.83       30.84     18.95 o 
  -1  12   2      147.79      143.87     22.66 o 
   0  12   2      168.45      158.03     30.47 o 
   1  12   2      165.08      155.82     21.27 o 
   2  12   2       51.03       22.83     17.78 o 
   3  12   2     1229.12     1413.08     37.86 o 
   4  12   2       19.13       17.72      9.49 o 
   2   0   3     3355.80     3182.24     44.30 o 
   3   0   3     1232.78     1313.72     10.37 o 
   4   0   3      638.71      793.49      9.24 o 
   5   0   3      139.74      122.83      6.39 o 
   6   0   3     2086.82     2017.09     16.64 o 
   7   0   3        0.98       -0.96      4.76 o 
   8   0   3     1931.85     2074.02     20.05 o 
   9   0   3       27.56        5.47      4.21 o 
  10   0   3      171.78      141.84     11.17 o 
  11   0   3      123.28      113.22     11.80 o 
  12   0   3     1425.80     1598.16     28.57 o 
 -12   1   3       59.29       27.44     10.91 o 
 -11   1   3      203.17      171.49     13.00 o 
 -10   1   3      247.15      227.08     12.63 o 
  -9   1   3      685.90      647.57     14.75 o 
  -8   1   3      505.78      496.18     11.94 o 
  -7   1   3      312.29      287.27      9.36 o 
  -6   1   3     2153.78     2199.72     18.58 o 
  -5   1   3      754.41      765.63     12.36 o 
  -4   1   3      575.26      601.88     10.31 o 
  -3   1   3      785.78      758.84      8.08 o 
  -2   1   3     6488.63     6767.01     38.78 o 
   2   1   3     6165.14     6362.31     45.49 o 
   3   1   3      664.71      618.20      8.00 o 
   4   1   3      669.16      690.78      8.46 o 
   5   1   3      488.00      495.68      8.99 o 
   6   1   3     2074.16     2164.00     17.49 o 
   7   1   3      302.23      287.28      9.17 o 
   8   1   3      464.19      457.80     15.55 o 
   9   1   3      648.51      626.18     14.53 o 
  10   1   3      285.26      254.32     12.38 o 
  11   1   3      184.83      156.87     12.21 o 
  12   1   3       75.17       38.79      8.37 o 
 -11   2   3      474.16      472.06     15.16 o 
 -10   2   3      671.88      623.48     14.83 o 
  -9   2   3      399.41      396.31     12.01 o 
  -8   2   3      789.55      790.90     13.73 o 
  -7   2   3     3325.93     3469.86     23.68 o 
  -6   2   3      444.73      418.46      9.19 o 
  -5   2   3      285.45      306.77      7.98 o 
  -4   2   3      369.11      464.05      6.77 o 
  -3   2   3     4921.61     4805.11     27.64 o 
  -2   2   3     3154.91     3193.10     13.51 o 
  -1   2   3    20051.62    19485.89    110.37 o 
   0   2   3      266.13      313.67     19.59 o 
   1   2   3    19204.39    18830.83    101.13 o 
   2   2   3     3391.53     3423.41     21.55 o 
   3   2   3     5218.85     5081.00     24.09 o 
   4   2   3      266.45      327.81      5.99 o 
   5   2   3      236.62      251.09      6.53 o 
   6   2   3      446.78      402.25      8.52 o 
   7   2   3     3313.94     3475.55     23.47 o 
   8   2   3      932.99      929.97     14.07 o 
   9   2   3      500.04      506.68     13.48 o 
  10   2   3      764.19      738.66     16.06 o 
  11   2   3      530.74      531.55     18.33 o 
 -11   3   3      374.15      366.12     14.08 o 
 -10   3   3     1081.49     1199.25     18.74 o 
  -9   3   3      378.03      357.43     12.64 o 
  -8   3   3       86.79       67.14      8.32 o 
  -7   3   3     1337.89     1389.90     16.12 o 
  -6   3   3     2484.35     2428.79     18.51 o 
  -5   3   3      326.67      391.38      9.06 o 
  -4   3   3     5366.25     5375.17     30.99 o 
  -3   3   3     2684.46     2880.19     15.11 o 
  -2   3   3      343.00      302.67      5.04 o 
  -1   3   3     3172.95     3217.19     20.02 o 
   0   3   3    24730.22    23170.24    139.40 o 
   1   3   3     3119.19     3164.59     18.10 o 
   2   3   3      337.45      299.42      4.89 o 
   3   3   3     2504.42     2708.13     22.89 o 
   4   3   3     5478.35     5428.51     20.74 o 
   5   3   3      340.33      411.34      7.59 o 
   6   3   3     2393.60     2371.50     16.21 o 
   7   3   3     1310.46     1374.55     14.21 o 
   8   3   3       78.29       56.38      8.21 o 
   9   3   3      351.11      334.14     10.98 o 
  10   3   3     1074.40     1193.83     18.30 o 
  11   3   3      419.54      416.87     15.15 o 
 -11   4   3      650.10      653.19     21.51 o 
 -10   4   3       28.64       37.23      9.58 o 
  -9   4   3       43.05       38.74     10.05 o 
  -8   4   3      358.19      334.20     11.14 o 
  -7   4   3     1930.17     2019.63     18.99 o 
  -6   4   3      611.52      646.39      9.91 o 
  -5   4   3      476.40      456.64      8.93 o 
  -4   4   3     2839.42     2879.33     26.77 o 
  -3   4   3     2937.05     3030.14     17.86 o 
  -2   4   3     1997.52     2160.42     15.04 o 
  -1   4   3     6933.12     6985.63     32.05 o 
   0   4   3       12.36        3.96      2.94 o 
   1   4   3     6526.63     6667.41     55.13 o 
   2   4   3     1928.77     2066.42     16.25 o 
   3   4   3     2912.19     2999.82     16.27 o 
   4   4   3     2939.71     2973.63     17.47 o 
   5   4   3      511.96      493.36      7.42 o 
   6   4   3      600.15      626.09      7.97 o 
   7   4   3     2071.22     2182.82     16.29 o 
   8   4   3      332.21      302.30      9.69 o 
   9   4   3       35.98       36.34      9.67 o 
  10   4   3       25.68       29.63     10.49 o 
  11   4   3      663.63      682.12     20.71 o 
 -11   5   3      533.61      565.01     21.09 o 
 -10   5   3      316.43      309.24     16.53 o 
  -9   5   3      587.85      632.88     14.55 o 
  -8   5   3       83.44       83.98      8.59 o 
  -7   5   3      173.25      157.55      8.70 o 
  -6   5   3     1238.05     1280.74     12.77 o 
  -5   5   3     3269.69     3282.21     20.65 o 
  -4   5   3     1177.09     1170.36     10.53 o 
  -3   5   3     3335.14     3393.83     19.72 o 
  -2   5   3      100.00       74.08      3.19 o 
  -1   5   3     3474.78     3413.16     19.09 o 
   0   5   3       77.08       82.74      3.61 o 
   1   5   3     3345.90     3277.67     29.33 o 
   2   5   3      160.87      127.07      4.35 o 
   3   5   3     3515.92     3553.43     25.56 o 
   4   5   3     1169.77     1151.44     10.61 o 
   5   5   3     3128.35     3107.43     24.68 o 
   6   5   3     1250.41     1275.59     12.71 o 
   7   5   3      147.85      130.36      9.10 o 
   8   5   3       89.31       87.82      8.80 o 
   9   5   3      608.35      667.43     18.18 o 
  10   5   3      331.50      338.84     17.40 o 
  11   5   3      527.42      568.72     18.46 o 
 -10   6   3       67.93       57.37     13.38 o 
  -9   6   3      664.35      705.81     18.18 o 
  -8   6   3      563.64      612.82     12.52 o 
  -7   6   3      101.53       73.64      7.42 o 
  -6   6   3      765.78      745.25     11.67 o 
  -5   6   3     1653.20     1722.58     13.75 o 
  -4   6   3     1500.65     1482.53     10.92 o 
  -3   6   3       18.25       22.73      3.92 o 
  -2   6   3     6612.30     6613.00     23.53 o 
  -1   6   3      268.89      238.34      5.40 o 
   0   6   3      243.01      232.74      4.33 o 
   1   6   3      343.20      313.71      6.66 o 
   2   6   3     6727.54     6788.56     44.70 o 
   3   6   3       26.52       24.20      6.17 o 
   4   6   3     1364.18     1363.57     16.61 o 
   5   6   3     1740.69     1823.78     11.86 o 
   6   6   3      749.31      734.08     13.74 o 
   7   6   3      112.24       72.89      9.33 o 
   8   6   3      541.74      556.66     15.92 o 
   9   6   3      590.75      626.67     19.12 o 
  10   6   3       53.02       29.47     11.37 o 
 -10   7   3       68.17       43.88     13.87 o 
  -9   7   3      474.39      503.64     18.47 o 
  -8   7   3     1018.37     1043.76     19.54 o 
  -7   7   3      228.11      203.20      9.89 o 
  -6   7   3      156.80      136.00      7.07 o 
  -5   7   3     1536.04     1527.14     13.84 o 
  -4   7   3      233.64      210.67      5.12 o 
  -3   7   3      661.69      610.93      8.14 o 
  -2   7   3       25.63       18.91      3.24 o 
  -1   7   3     1488.42     1490.15     14.75 o 
   0   7   3      100.03       92.69      3.84 o 
   1   7   3     1664.94     1684.24     14.31 o 
   2   7   3       55.57       49.71      5.73 o 
   3   7   3      710.23      683.09     10.27 o 
   4   7   3      342.39      318.12     10.59 o 
   5   7   3     1461.75     1443.35     16.73 o 
   6   7   3      234.88      211.00      9.78 o 
   7   7   3      207.48      162.35     12.68 o 
   8   7   3      981.83      995.90     22.29 o 
   9   7   3      423.88      457.34     18.82 o 
  10   7   3       97.23       78.20     14.90 o 
  -9   8   3      138.79      137.94     15.68 o 
  -8   8   3      151.66      135.11     13.54 o 
  -7   8   3      887.60      959.16     19.40 o 
  -6   8   3      668.25      642.74     13.85 o 
  -5   8   3       36.31       34.69      8.05 o 
  -4   8   3      308.97      294.47      9.01 o 
  -3   8   3     1040.74     1027.83     12.41 o 
  -2   8   3      351.24      340.87      6.23 o 
  -1   8   3      754.43      785.19     15.72 o 
   0   8   3     1167.39     1074.85      9.09 o 
   1   8   3      653.89      652.81     11.86 o 
   2   8   3      387.95      366.03      6.32 o 
   3   8   3      982.83     1005.04     15.68 o 
   4   8   3      314.29      292.69     10.95 o 
   5   8   3       52.95       46.65      7.61 o 
   6   8   3      583.83      536.63     15.37 o 
   7   8   3      912.53      933.07     24.00 o 
   8   8   3      120.60      100.75     13.65 o 
   9   8   3      135.72      117.80     15.73 o 
  -8   9   3       50.81       53.13     15.63 o 
  -7   9   3      115.92      115.86     15.97 o 
  -6   9   3      665.36      687.05     26.55 o 
  -5   9   3       68.82       43.59     12.09 o 
  -4   9   3      925.15      947.00     15.37 o 
  -3   9   3       38.23       30.26      7.71 o 
  -2   9   3       81.40       70.03      8.38 o 
  -1   9   3       58.36       62.46      6.87 o 
   0   9   3      937.04      972.51     16.95 o 
   1   9   3       40.76       34.95      6.82 o 
   2   9   3       92.19       84.42      8.33 o 
   3   9   3       73.88       53.43      9.37 o 
   4   9   3     1032.45     1077.19     18.61 o 
   5   9   3       72.29       37.27      9.67 o 
   6   9   3      716.79      749.08     17.70 o 
   7   9   3       90.73       72.22     12.34 o 
   8   9   3       32.52       26.21      9.76 o 
  -7  10   3      266.28      252.37     19.87 o 
  -6  10   3      297.09      266.49     18.48 o 
  -5  10   3       22.46       17.52     11.32 o 
  -4  10   3      438.51      409.39     14.94 o 
  -3  10   3     1258.51     1344.75     19.68 o 
  -2  10   3      475.67      475.38     13.11 o 
  -1  10   3       40.50       34.21      7.98 o 
   0  10   3       98.17       70.13      9.65 o 
   1  10   3       71.26       64.81      9.87 o 
   2  10   3      482.54      503.51     16.82 o 
   3  10   3     1283.88     1350.75     25.00 o 
   4  10   3      482.59      458.12     14.63 o 
   5  10   3       12.13       18.39      9.08 o 
   6  10   3      256.13      226.46     18.63 o 
   7  10   3      207.49      212.73     18.03 o 
  -6  11   3      110.77       85.18     18.23 o 
  -5  11   3      986.18     1134.80     26.96 o 
  -4  11   3      151.82      134.60     15.09 o 
  -3  11   3      122.06      123.74     16.71 o 
  -2  11   3      333.25      307.52     19.01 o 
  -1  11   3      290.69      267.68     22.85 o 
   0  11   3       12.86       14.04     11.46 o 
   1  11   3      336.88      335.60     19.87 o 
   2  11   3      306.60      281.03     17.91 o 
   3  11   3      127.58      127.90     16.65 o 
   4  11   3      173.51      144.41     16.30 o 
   5  11   3      871.67      895.69     26.57 o 
   6  11   3      120.69       94.06     17.59 o 
  -4  12   3      275.40      283.54     26.45 o 
  -3  12   3       84.35       79.30     22.41 o 
  -2  12   3      489.86      579.17     54.36 o 
  -1  12   3      121.26       95.76     20.75 o 
   0  12   3        1.30       -0.07      4.20 o 
   1  12   3      131.35      116.31     27.62 o 
   2  12   3      559.12      636.85     28.01 o 
   3  12   3       72.10       61.37     17.06 o 
   4  12   3      253.38      256.89     22.49 o 
   2   0   4     9532.79    10233.09     37.34 o 
   3   0   4       74.78       28.06      4.68 o 
   4   0   4      445.58      322.32      7.39 o 
   5   0   4     2851.91     3088.66     17.66 o 
   6   0   4     4101.76     4041.66     22.93 o 
   7   0   4     1922.77     1846.30     17.67 o 
   8   0   4      489.92      483.07     11.93 o 
   9   0   4     1658.98     1748.34     20.00 o 
  10   0   4      937.06      986.12     18.52 o 
  11   0   4      678.87      743.71     17.80 o 
  12   0   4       57.60       38.16     11.28 o 
 -12   1   4      201.13      187.93     15.01 o 
 -11   1   4      119.62      108.16     12.06 o 
 -10   1   4      382.22      369.46     14.30 o 
  -9   1   4      129.28      120.60      9.85 o 
  -8   1   4      953.76      981.31     14.95 o 
  -7   1   4     2204.24     2208.30     19.20 o 
  -6   1   4      453.60      428.51      9.60 o 
  -5   1   4      358.38      360.07      8.76 o 
  -4   1   4     1126.78     1156.08     11.87 o 
  -3   1   4     2006.41     2018.49     18.40 o 
  -2   1   4     2985.01     3125.30     19.91 o 
   1   1   4     5276.43     5007.89     97.32 o 
   2   1   4     3343.43     3481.43     19.86 o 
   3   1   4     1821.25     1838.59     10.92 o 
   4   1   4     1079.35     1143.78      9.96 o 
   5   1   4      354.50      363.08      8.03 o 
   6   1   4      376.01      343.56      8.44 o 
   7   1   4     2121.02     2127.34     18.36 o 
   8   1   4      772.65      812.21     13.61 o 
   9   1   4      187.99      189.57     10.40 o 
  10   1   4      309.70      295.04     13.29 o 
  11   1   4      107.10      110.36     11.92 o 
  12   1   4      221.54      219.25     16.14 o 
 -11   2   4      698.42      704.27     16.99 o 
 -10   2   4      171.14      179.02     11.15 o 
  -9   2   4     1412.99     1489.11     18.54 o 
  -8   2   4      316.84      281.04     10.25 o 
  -7   2   4      231.40      239.30      8.96 o 
  -6   2   4      850.37      835.34     11.43 o 
  -5   2   4     1627.25     1470.46     13.88 o 
  -4   2   4      212.71      219.49      6.32 o 
  -3   2   4      507.45      653.01      7.98 o 
  -2   2   4     3713.52     3785.91     20.01 o 
  -1   2   4    17961.55    18207.35     93.84 o 
   0   2   4       13.60       11.02      5.08 o 
   1   2   4    19120.95    19333.33     91.02 o 
   2   2   4     3401.21     3464.77     15.58 o 
   3   2   4      413.34      524.16      6.34 o 
   4   2   4      279.59      284.02      5.37 o 
   5   2   4     1709.76     1524.81     12.91 o 
   6   2   4      815.01      812.47     11.27 o 
   7   2   4      268.12      252.88      8.87 o 
   8   2   4      363.90      356.80     10.86 o 
   9   2   4     1294.84     1375.28     18.70 o 
  10   2   4      151.39      157.05     11.37 o 
  11   2   4      623.67      611.38     16.59 o 
 -11   3   4       47.95       32.06     10.07 o 
 -10   3   4        1.09        3.96      4.20 o 
  -9   3   4      569.92      540.32     14.14 o 
  -8   3   4     1320.38     1351.47     17.25 o 
  -7   3   4      637.15      630.15     12.86 o 
  -6   3   4      674.20      644.82     11.17 o 
  -5   3   4     3655.97     3779.82     20.81 o 
  -4   3   4     1749.31     1748.94     12.91 o 
  -3   3   4       13.20        9.76      3.21 o 
  -2   3   4     3663.14     3698.03     27.39 o 
  -1   3   4    11589.75    11181.69     40.89 o 
   0   3   4     6796.93     6762.18     28.06 o 
   1   3   4    11470.94    11090.17     49.06 o 
   2   3   4     4066.88     4128.25     25.68 o 
   3   3   4        5.76        5.19      2.02 o 
   4   3   4     1831.58     1814.46     11.70 o 
   5   3   4     3509.22     3594.50     14.96 o 
   6   3   4      719.65      684.08     11.00 o 
   7   3   4      627.78      627.26     11.93 o 
   8   3   4     1429.38     1482.94     17.94 o 
   9   3   4      490.09      427.79     12.90 o 
  10   3   4        4.08        3.42      3.96 o 
  11   3   4       28.38       12.22      7.89 o 
 -11   4   4      227.20      238.58     14.18 o 
 -10   4   4      224.94      219.20     12.87 o 
  -9   4   4      247.38      248.54     11.66 o 
  -8   4   4      729.03      709.21     13.85 o 
  -7   4   4      315.45      314.24      9.82 o 
  -6   4   4      175.08      128.99      6.62 o 
  -5   4   4     1480.95     1498.42     14.32 o 
  -4   4   4      739.95      636.48      9.23 o 
  -3   4   4     1007.21      995.19      8.77 o 
  -2   4   4     2898.53     3076.71     20.01 o 
  -1   4   4     3138.08     2933.37     14.26 o 
   0   4   4    23141.20    23191.80     72.79 o 
   1   4   4     3369.39     3205.24     14.96 o 
   2   4   4     2919.08     3103.74     16.76 o 
   3   4   4      836.79      821.25      9.70 o 
   4   4   4      691.56      591.45      8.26 o 
   5   4   4     1653.48     1659.88     14.75 o 
   6   4   4      141.80      106.60      7.55 o 
   7   4   4      347.92      338.00      6.83 o 
   8   4   4      757.27      751.54     11.24 o 
   9   4   4      253.25      265.45     13.52 o 
  10   4   4      207.00      219.06     11.97 o 
  11   4   4      244.52      250.03     16.79 o 
 -11   5   4      140.08      113.29     16.84 o 
 -10   5   4       49.71       35.31      8.79 o 
  -9   5   4      179.13      162.42     11.38 o 
  -8   5   4      322.91      312.14     10.66 o 
  -7   5   4     1792.63     1842.91     17.64 o 
  -6   5   4     1223.46     1240.15     14.10 o 
  -5   5   4     1064.59     1097.91     12.43 o 
  -4   5   4      447.76      393.68      7.93 o 
  -3   5   4      965.16      996.30      8.90 o 
  -2   5   4     1641.22     1603.09      9.56 o 
  -1   5   4     4852.67     5146.34     22.39 o 
   0   5   4     7282.53     7167.65     28.11 o 
   1   5   4     4660.62     4948.53     26.39 o 
   2   5   4     1768.06     1735.89     10.46 o 
   3   5   4      698.70      691.48     10.04 o 
   4   5   4      469.57      421.20      7.00 o 
   5   5   4     1136.84     1195.65     13.02 o 
   6   5   4     1383.86     1406.56     15.35 o 
   7   5   4     1850.15     1890.04     15.38 o 
   8   5   4      252.41      226.76      9.78 o 
   9   5   4      134.99      130.23     12.80 o 
  10   5   4       82.68       64.21     12.82 o 
  11   5   4      147.53      136.52     16.05 o 
 -10   6   4      346.82      350.70     16.34 o 
  -9   6   4      271.89      240.31     12.35 o 
  -8   6   4     1134.41     1173.92     16.25 o 
  -7   6   4      941.61      955.82     14.03 o 
  -6   6   4      322.68      313.60      9.07 o 
  -5   6   4      381.06      349.96      8.50 o 
  -4   6   4     4004.50     4058.01     20.51 o 
  -3   6   4      347.24      313.47      5.65 o 
  -2   6   4       49.80       33.26      2.96 o 
  -1   6   4      384.82      420.37      6.00 o 
   0   6   4     5623.13     5309.12     35.74 o 
   1   6   4      310.97      346.80      7.52 o 
   2   6   4       43.09       28.29      2.66 o 
   3   6   4      428.32      395.45      8.48 o 
   4   6   4     4093.26     4154.01     29.91 o 
   5   6   4      397.94      364.73      6.67 o 
   6   6   4      357.95      360.69      9.67 o 
   7   6   4     1008.73     1031.24     19.96 o 
   8   6   4     1094.25     1120.53     20.18 o 
   9   6   4      311.84      271.42     15.94 o 
  10   6   4      369.43      390.32     18.76 o 
 -10   7   4       56.02       46.91     14.87 o 
  -9   7   4      205.62      224.81     15.89 o 
  -8   7   4      559.60      556.98     16.21 o 
  -7   7   4      418.26      418.36     11.05 o 
  -6   7   4      809.89      797.37     12.14 o 
  -5   7   4      447.23      443.42      9.60 o 
  -4   7   4       23.96       17.89      5.68 o 
  -3   7   4     1006.91     1064.02     10.48 o 
  -2   7   4     1928.35     1934.15     14.83 o 
  -1   7   4      262.58      246.83      7.53 o 
   0   7   4       94.64       94.32      6.45 o 
   1   7   4      162.42      151.13      5.51 o 
   2   7   4     1877.98     1894.83     26.30 o 
   3   7   4      836.34      885.06     14.86 o 
   4   7   4       57.34       27.72      7.32 o 
   5   7   4      420.06      422.50     11.08 o 
   6   7   4      970.33      971.36     13.96 o 
   7   7   4      295.21      283.74     15.11 o 
   8   7   4      566.68      533.07     18.01 o 
   9   7   4      219.99      233.20     16.37 o 
  10   7   4       52.28       45.37     11.13 o 
  -9   8   4      629.36      636.42     21.87 o 
  -8   8   4       76.93       62.62     11.88 o 
  -7   8   4       79.21       67.67     12.12 o 
  -6   8   4      919.66      907.32     17.46 o 
  -5   8   4     2043.93     2188.94     25.55 o 
  -4   8   4      857.24      884.88     11.90 o 
  -3   8   4      432.54      441.21      8.69 o 
  -2   8   4       38.25       30.04      5.38 o 
  -1   8   4     2644.01     2582.33     23.08 o 
   0   8   4       32.63       22.50      6.51 o 
   1   8   4     2524.99     2436.90     20.06 o 
   2   8   4       30.37       31.07      7.15 o 
   3   8   4      523.40      535.42     11.09 o 
   4   8   4      827.99      839.03     14.63 o 
   5   8   4     2145.07     2304.80     21.87 o 
   6   8   4      827.36      792.50     17.25 o 
   7   8   4       93.77       64.47     12.20 o 
   8   8   4       90.78       81.67     13.87 o 
   9   8   4      606.42      573.01     20.85 o 
  -8   9   4     1057.34     1128.70     29.73 o 
  -7   9   4       62.50       56.22     13.98 o 
  -6   9   4      722.29      800.40     23.76 o 
  -5   9   4      627.36      626.00     16.56 o 
  -4   9   4      626.23      631.77     13.94 o 
  -3   9   4      157.49      156.91      9.95 o 
  -2   9   4      677.53      712.59     19.78 o 
  -1   9   4      369.92      341.53      9.29 o 
   0   9   4        1.13       -0.87      2.27 o 
   1   9   4      407.57      354.31     15.06 o 
   2   9   4      685.18      717.27     13.76 o 
   3   9   4      133.10      118.89      9.72 o 
   4   9   4      556.54      555.62     17.23 o 
   5   9   4      653.92      645.24     17.88 o 
   6   9   4      625.92      662.37     18.78 o 
   7   9   4       69.18       64.17     12.93 o 
   8   9   4     1096.96     1191.07     28.25 o 
  -7  10   4      104.22      106.71     17.24 o 
  -6  10   4      309.32      307.54     18.99 o 
  -5  10   4      286.09      267.57     14.51 o 
  -4  10   4      468.86      470.61     15.51 o 
  -3  10   4      565.14      551.15     14.11 o 
  -2  10   4      170.51      137.82     12.16 o 
  -1  10   4      719.24      752.45     17.30 o 
   0  10   4      844.14      838.79     17.38 o 
   1  10   4      640.82      685.82     22.44 o 
   2  10   4      127.77       91.52     12.42 o 
   3  10   4      625.66      590.88     18.97 o 
   4  10   4      511.57      505.35     16.12 o 
   5  10   4      244.15      218.07     16.92 o 
   6  10   4      313.91      344.17     21.45 o 
   7  10   4      134.15      151.24     16.03 o 
  -6  11   4      173.60      171.41     19.73 o 
  -5  11   4       52.16       47.89     14.68 o 
  -4  11   4      109.89       93.92     15.09 o 
  -3  11   4     1083.01     1216.55     29.44 o 
  -2  11   4       49.63       51.63     11.50 o 
  -1  11   4      524.89      516.87     19.50 o 
   0  11   4     1004.37     1054.47     23.34 o 
   1  11   4      483.95      501.54     20.20 o 
   2  11   4       73.93       68.52     14.65 o 
   3  11   4     1091.04     1193.52     29.09 o 
   4  11   4       72.11       73.89     14.15 o 
   5  11   4       48.46       22.75      9.65 o 
   6  11   4      183.74      151.26     17.98 o 
  -3  12   4      202.95      235.18     25.68 o 
  -2  12   4      122.95       99.33     23.73 o 
  -1  12   4      146.32      116.97     23.13 o 
   0  12   4      801.33      807.02     32.56 o 
   1  12   4      153.89      134.96     29.97 o 
   2  12   4      132.05      119.27     19.47 o 
   3  12   4      220.21      234.09     22.44 o 
   1   0   5      833.29      715.97     29.06 o 
   2   0   5      200.36      154.75      6.80 o 
   3   0   5     2640.35     2375.14     15.42 o 
   4   0   5       14.64        9.69      3.70 o 
   5   0   5     1938.80     1701.41     13.52 o 
   6   0   5      512.33      536.52      9.67 o 
   7   0   5      310.52      306.46     10.47 o 
   8   0   5       39.56       24.75      8.54 o 
   9   0   5      279.93      325.68     11.47 o 
  10   0   5       99.36       71.01     10.27 o 
  11   0   5      786.18      907.35     19.17 o 
  12   0   5        1.81       -7.69      7.69 o 
 -11   1   5      379.07      387.57     14.38 o 
 -10   1   5     1332.16     1290.21     26.13 o 
  -9   1   5      266.66      255.89     11.26 o 
  -8   1   5      262.74      237.13      9.95 o 
  -7   1   5      814.15      778.08     12.65 o 
  -6   1   5      892.45      943.46     12.40 o 
  -5   1   5      124.36      112.48      6.95 o 
  -4   1   5     3595.08     3523.37     18.28 o 
  -3   1   5      920.79      935.08     10.91 o 
  -2   1   5    12551.19    12406.33     49.18 o 
  -1   1   5     7490.18     7747.24     27.62 o 
   0   1   5    19426.27    17962.22    104.25 o 
   1   1   5     7102.60     7353.45     24.26 o 
   2   1   5    12303.92    11968.64     64.44 o 
   3   1   5      780.27      787.49      7.58 o 
   4   1   5     3394.91     3339.04     16.92 o 
   5   1   5       93.77       80.10      5.46 o 
   6   1   5      682.02      712.11     10.68 o 
   7   1   5      674.46      640.26     11.49 o 
   8   1   5      462.23      440.57     11.36 o 
   9   1   5      213.34      215.38     10.43 o 
  10   1   5     1374.95     1349.85     19.38 o 
  11   1   5      421.83      405.28     15.37 o 
 -11   2   5      211.25      211.17     12.78 o 
 -10   2   5      537.74      551.04     14.44 o 
  -9   2   5      881.64      893.98     16.44 o 
  -8   2   5       71.11       67.26      8.23 o 
  -7   2   5      672.71      672.40     11.76 o 
  -6   2   5     2254.05     2156.81     18.10 o 
  -5   2   5     2022.60     2060.28     16.24 o 
  -4   2   5    11409.04    11237.97     53.45 o 
  -3   2   5      314.21      337.76      6.46 o 
  -2   2   5      513.46      408.91      5.61 o 
  -1   2   5     2264.42     2455.55      9.98 o 
   0   2   5      409.07      591.37      8.10 o 
   1   2   5     2588.85     2816.46     15.86 o 
   2   2   5      421.67      312.24      4.70 o 
   3   2   5      330.12      364.28      4.43 o 
   4   2   5    11810.73    11667.32     45.15 o 
   5   2   5     1815.38     1870.97     13.13 o 
   6   2   5     2181.62     2080.35     16.88 o 
   7   2   5      679.33      688.92     11.82 o 
   8   2   5       87.99       73.99      7.81 o 
   9   2   5      929.06      943.88     15.72 o 
  10   2   5      688.13      694.56     17.74 o 
  11   2   5      198.38      201.68     12.94 o 
 -11   3   5      645.83      668.65     16.97 o 
 -10   3   5      437.39      374.09     13.36 o 
  -9   3   5      544.12      556.45     13.75 o 
  -8   3   5      450.15      405.35     11.54 o 
  -7   3   5     2657.23     2746.78     20.89 o 
  -6   3   5        6.31        4.14      3.88 o 
  -5   3   5      658.14      677.85      9.73 o 
  -4   3   5      287.97      325.58      6.65 o 
  -3   3   5    11424.75    11257.62     33.67 o 
  -2   3   5     1439.55     1433.13     11.18 o 
  -1   3   5    10762.82    10370.63     49.91 o 
   0   3   5       49.18       78.15      4.42 o 
   1   3   5    10113.11     9919.28     49.77 o 
   2   3   5     1476.13     1469.01      9.49 o 
   3   3   5    11141.40    11111.21     47.49 o 
   4   3   5      326.24      374.27      6.32 o 
   5   3   5      678.70      693.82      7.15 o 
   6   3   5        9.41        5.78      3.41 o 
   7   3   5     2688.81     2775.42     19.39 o 
   8   3   5      472.37      434.34     10.90 o 
   9   3   5      628.51      633.77     12.85 o 
  10   3   5      491.17      448.91     13.81 o 
  11   3   5      686.83      727.56     19.14 o 
 -11   4   5       30.15       34.45     11.35 o 
 -10   4   5     1349.93     1470.93     21.92 o 
  -9   4   5      458.27      447.63     13.34 o 
  -8   4   5      358.75      366.63     11.67 o 
  -7   4   5      871.45      808.28     13.16 o 
  -6   4   5     4211.44     4330.47     22.25 o 
  -5   4   5     3310.63     3324.69     20.95 o 
  -4   4   5     3811.55     3873.75     20.60 o 
  -3   4   5     5593.71     5938.98     27.84 o 
  -2   4   5      447.28      433.95      5.10 o 
  -1   4   5     1419.93     1523.04      8.79 o 
   0   4   5     2404.04     2237.04     20.03 o 
   1   4   5     1356.46     1493.36     10.53 o 
   2   4   5      501.06      493.47      5.73 o 
   3   4   5     5773.06     6149.48     40.60 o 
   4   4   5     3737.53     3835.99     19.77 o 
   5   4   5     3281.17     3286.21     17.76 o 
   6   4   5     4395.27     4599.22     23.29 o 
   7   4   5      902.91      854.24     10.82 o 
   8   4   5      297.20      309.97      8.04 o 
   9   4   5      400.77      385.08     13.96 o 
  10   4   5     1458.48     1581.72     21.14 o 
  11   4   5       21.85       31.15     10.05 o 
 -11   5   5      220.23      198.01     17.71 o 
 -10   5   5        2.63        2.94      3.53 o 
  -9   5   5        2.90        2.37      3.86 o 
  -8   5   5     2923.06     3006.11     23.93 o 
  -7   5   5      347.80      346.21      9.58 o 
  -6   5   5      719.31      712.08     11.75 o 
  -5   5   5      322.09      331.59      8.53 o 
  -4   5   5     2070.19     2137.11     18.36 o 
  -3   5   5     1174.79     1190.80     10.01 o 
  -2   5   5     5165.26     5048.50     17.28 o 
  -1   5   5       21.41       24.18      3.02 o 
   0   5   5       36.20       28.67      5.01 o 
   1   5   5       21.76        9.20      3.60 o 
   2   5   5     5208.91     5109.09     21.48 o 
   3   5   5      968.96      962.96     11.46 o 
   4   5   5     1854.26     1913.46     18.13 o 
   5   5   5      275.68      268.62      7.86 o 
   6   5   5      737.52      727.21     11.77 o 
   7   5   5      326.55      328.71     10.04 o 
   8   5   5     2788.07     2852.25     23.78 o 
   9   5   5        0.36        6.73      6.02 o 
  10   5   5        7.87       12.97      9.50 o 
  11   5   5      194.86      170.32     16.53 o 
 -10   6   5       40.27       16.71      7.60 o 
  -9   6   5      833.72      927.25     18.94 o 
  -8   6   5       35.02       33.97      7.88 o 
  -7   6   5      264.10      254.02      9.58 o 
  -6   6   5      112.76       97.70      7.35 o 
  -5   6   5     1782.27     1825.12     16.10 o 
  -4   6   5       39.24       25.60      3.78 o 
  -3   6   5     1901.84     1930.72     11.37 o 
  -2   6   5       66.49       55.89      3.54 o 
  -1   6   5     3804.64     3616.32     22.34 o 
   0   6   5       43.85       65.59      6.50 o 
   1   6   5     3738.26     3508.84     20.53 o 
   2   6   5       74.08       62.86      6.10 o 
   3   6   5     2067.39     2118.75     15.84 o 
   4   6   5       32.32       24.83      6.69 o 
   5   6   5     2013.94     2053.92     13.92 o 
   6   6   5      106.40       87.17      7.91 o 
   7   6   5      298.89      290.94     12.14 o 
   8   6   5       30.79       29.68      9.51 o 
   9   6   5      751.38      804.76     21.30 o 
  10   6   5       37.57       33.82     15.72 o 
 -10   7   5       23.09        7.26      6.11 o 
  -9   7   5       19.64        9.59      6.41 o 
  -8   7   5      449.65      439.42     15.27 o 
  -7   7   5      737.03      752.81     14.69 o 
  -6   7   5      833.79      845.07     13.17 o 
  -5   7   5       66.81       50.68      6.68 o 
  -4   7   5      349.47      341.80      8.38 o 
  -3   7   5      707.74      720.45      9.48 o 
  -2   7   5      459.31      434.52      7.29 o 
  -1   7   5      240.94      217.11      5.95 o 
   0   7   5      448.90      411.91      9.15 o 
   1   7   5      234.59      221.07      7.19 o 
   2   7   5      481.62      463.14     11.39 o 
   3   7   5      735.43      770.94     12.44 o 
   4   7   5      292.07      299.14     10.07 o 
   5   7   5       80.29       61.81      7.53 o 
   6   7   5      755.82      764.62     13.97 o 
   7   7   5      791.86      816.00     22.76 o 
   8   7   5      372.07      358.68     16.40 o 
   9   7   5       23.48       22.82      9.43 o 
  10   7   5       29.65       24.53     10.34 o 
  -9   8   5      135.84      121.60     16.85 o 
  -8   8   5      139.67      129.92     13.04 o 
  -7   8   5       20.74        1.08      3.81 o 
  -6   8   5      305.92      348.99     12.51 o 
  -5   8   5      428.75      434.81     10.25 o 
  -4   8   5      260.36      238.42      7.59 o 
  -3   8   5      725.09      719.99     11.82 o 
  -2   8   5      671.45      665.17     10.17 o 
  -1   8   5     1239.67     1132.29     11.12 o 
   0   8   5     2189.59     2102.96     17.49 o 
   1   8   5     1244.09     1137.98     13.12 o 
   2   8   5      725.04      744.98     12.96 o 
   3   8   5      753.64      735.59     21.24 o 
   4   8   5      258.65      246.46     12.35 o 
   5   8   5      485.60      484.08     12.39 o 
   6   8   5      276.70      292.95     12.89 o 
   7   8   5       29.23       12.31      8.05 o 
   8   8   5      175.02      155.49     14.41 o 
   9   8   5      135.54      120.76     15.27 o 
  -8   9   5       13.36       14.27     10.05 o 
  -7   9   5      605.82      673.05     23.56 o 
  -6   9   5       20.49       24.75     13.13 o 
  -5   9   5       51.81       53.01      9.97 o 
  -4   9   5      121.62      112.86      9.46 o 
  -3   9   5     2326.87     2487.56     24.23 o 
  -2   9   5      336.46      294.03      9.69 o 
  -1   9   5     1265.05     1269.78     25.09 o 
   0   9   5       87.44       77.54      7.10 o 
   1   9   5     1076.05     1117.51     20.66 o 
   2   9   5      313.50      274.82     10.01 o 
   3   9   5     2460.09     2634.13     32.12 o 
   4   9   5      128.50      111.52     12.53 o 
   5   9   5       43.80       39.03     10.53 o 
   6   9   5       13.24       10.35     11.14 o 
   7   9   5      590.95      627.37     20.06 o 
   8   9   5       14.31       14.44      9.45 o 
  -7  10   5       72.80       37.92     15.27 o 
  -6  10   5      138.29      147.66     14.75 o 
  -5  10   5      413.45      408.77     15.96 o 
  -4  10   5      230.22      234.21     13.04 o 
  -3  10   5      207.65      185.20     13.08 o 
  -2  10   5      749.55      785.66     23.92 o 
  -1  10   5       58.82       19.53      6.44 o 
   0  10   5      924.26      895.30     18.04 o 
   1  10   5       58.36       43.67     11.60 o 
   2  10   5      783.05      791.74     20.35 o 
   3  10   5      227.49      222.59     14.76 o 
   4  10   5      251.28      256.66     15.79 o 
   5  10   5      341.29      342.98     17.21 o 
   6  10   5      115.44      107.25     14.25 o 
   7  10   5       68.85       43.78     16.42 o 
  -5  11   5       17.33       15.55     13.63 o 
  -4  11   5      130.54      128.33     16.54 o 
  -3  11   5      111.10       85.17     13.98 o 
  -2  11   5     1363.97     1522.77     25.64 o 
  -1  11   5      551.30      566.30     20.72 o 
   0  11   5       17.56        4.67     10.76 o 
   1  11   5      526.61      549.43     21.86 o 
   2  11   5     1468.64     1667.03     31.61 o 
   3  11   5      142.79      142.80     17.25 o 
   4  11   5      107.88       79.24     16.85 o 
   5  11   5       24.75       20.29     11.71 o 
  -3  12   5      107.50      120.56     24.32 o 
  -2  12   5      184.64      157.03     24.39 o 
  -1  12   5      213.31      234.67     21.15 o 
   0  12   5      315.17      270.73     24.61 o 
   1  12   5      232.23      254.35     26.86 o 
   2  12   5      190.80      176.45     21.42 o 
   3  12   5      108.19       91.56     21.99 o 
   1   0   6        4.40        8.03      2.45 o 
   2   0   6     2761.85     2961.35     15.79 o 
   3   0   6     4857.08     4966.52     30.30 o 
   4   0   6      220.51      144.83      5.39 o 
   5   0   6      458.66      388.78      8.03 o 
   6   0   6     1828.73     1785.46     15.25 o 
   7   0   6     1802.31     1816.10     17.49 o 
   8   0   6     1723.41     1769.62     19.00 o 
   9   0   6      161.49      127.64      9.63 o 
  10   0   6      513.93      598.56     14.78 o 
  11   0   6      652.86      762.04     18.27 o 
 -11   1   6       58.27       55.73     10.05 o 
 -10   1   6      728.69      807.69     15.65 o 
  -9   1   6     1273.61     1311.04     20.12 o 
  -8   1   6     3452.19     3588.23     26.11 o 
  -7   1   6     1548.58     1542.63     16.06 o 
  -6   1   6     1525.53     1646.14     16.70 o 
  -5   1   6     2363.55     2370.88     16.92 o 
  -4   1   6     6438.67     6714.90     28.31 o 
  -3   1   6     7681.61     7956.47     44.79 o 
  -2   1   6     1303.12     1442.05      9.65 o 
  -1   1   6     6666.19     6474.30     27.86 o 
   0   1   6     2975.01     2985.44     31.21 o 
   1   1   6     6350.02     6217.25     22.07 o 
   2   1   6     1103.53     1208.42      7.81 o 
   3   1   6     8174.98     8374.84     44.26 o 
   4   1   6     6267.76     6576.06     38.42 o 
   5   1   6     2444.59     2451.42     19.80 o 
   6   1   6     1579.95     1710.45     14.82 o 
   7   1   6     1655.47     1669.13     16.64 o 
   8   1   6     3292.67     3422.33     32.46 o 
   9   1   6     1134.20     1173.66     17.06 o 
  10   1   6      722.84      820.00     16.18 o 
  11   1   6       43.11       34.54     12.19 o 
 -11   2   6       65.49       60.37     12.31 o 
 -10   2   6       18.12       13.15      6.01 o 
  -9   2   6       61.06       51.24      8.75 o 
  -8   2   6      236.16      215.06      9.77 o 
  -7   2   6     1518.31     1519.22     16.04 o 
  -6   2   6      565.02      560.86     10.80 o 
  -5   2   6     1112.20     1003.81     12.18 o 
  -4   2   6     3791.30     3730.57     19.03 o 
  -3   2   6     4535.46     4438.22     24.38 o 
  -2   2   6     6014.44     6182.68     35.78 o 
  -1   2   6     9620.30     9459.92     43.61 o 
   0   2   6       76.03       59.00      3.01 o 
   1   2   6     9430.75     9352.86     40.57 o 
   2   2   6     6197.31     6401.41     25.37 o 
   3   2   6     4809.72     4743.41     24.32 o 
   4   2   6     3519.70     3493.37     16.01 o 
   5   2   6     1354.51     1263.23     12.61 o 
   6   2   6      558.57      540.74      8.21 o 
   7   2   6     1598.11     1591.46     16.16 o 
   8   2   6      181.92      156.27      8.78 o 
   9   2   6       29.81       25.04      6.18 o 
  10   2   6        7.80        6.45      6.94 o 
  11   2   6       42.34       31.11      9.64 o 
 -11   3   6      365.11      329.44     13.90 o 
 -10   3   6        5.03        1.18      2.15 o 
  -9   3   6      817.57      830.68     15.97 o 
  -8   3   6     1535.49     1575.26     21.14 o 
  -7   3   6      546.31      555.48     12.08 o 
  -6   3   6     1084.13     1050.23     13.70 o 
  -5   3   6     6419.40     6631.69     25.39 o 
  -4   3   6       60.93       64.01      4.42 o 
  -3   3   6      211.64      242.64      5.05 o 
  -2   3   6     1355.93     1332.82      7.24 o 
  -1   3   6      707.29      687.00      5.53 o 
   0   3   6     2906.99     2804.57     20.68 o 
   1   3   6      988.62      986.51      6.07 o 
   2   3   6     1616.26     1630.36      9.73 o 
   3   3   6      249.80      278.50      5.50 o 
   4   3   6       27.16       34.79      3.62 o 
   5   3   6     6716.06     6902.68     39.62 o 
   6   3   6     1163.62     1095.62      9.91 o 
   7   3   6      589.54      573.53      9.31 o 
   8   3   6     1391.63     1427.24     17.27 o 
   9   3   6      803.91      829.51     14.16 o 
  10   3   6        8.77       13.96      8.67 o 
  11   3   6      314.79      274.44     15.36 o 
 -11   4   6        0.41       -0.09      2.94 o 
 -10   4   6      252.10      200.99     12.69 o 
  -9   4   6      325.60      316.54     12.31 o 
  -8   4   6     1039.11     1031.71     15.48 o 
  -7   4   6      729.46      738.72     13.29 o 
  -6   4   6       69.13       54.38      5.93 o 
  -5   4   6       48.43       33.72      4.23 o 
  -4   4   6     3740.50     3808.79     20.96 o 
  -3   4   6      245.91      259.90      6.95 o 
  -2   4   6      614.73      535.58      5.21 o 
  -1   4   6     6418.32     6593.90     33.10 o 
   0   4   6       20.14       24.22      5.39 o 
   1   4   6     6806.56     7027.97     52.86 o 
   2   4   6      583.77      518.38      5.82 o 
   3   4   6      246.25      266.76      6.18 o 
   4   4   6     3785.90     3831.37     19.26 o 
   5   4   6      101.63       74.97      6.38 o 
   6   4   6       83.57       55.26      5.62 o 
   7   4   6      811.79      795.51     12.25 o 
   8   4   6      924.32      924.57     14.00 o 
   9   4   6      276.69      268.48     10.38 o 
  10   4   6      296.27      252.61     12.76 o 
  11   4   6        9.56        4.15      8.94 o 
 -10   5   6      174.19      147.76     12.06 o 
  -9   5   6      196.92      196.12     11.16 o 
  -8   5   6      100.62       81.84      8.71 o 
  -7   5   6      466.07      474.47     11.40 o 
  -6   5   6     1309.06     1305.48     15.03 o 
  -5   5   6      453.32      405.85      9.14 o 
  -4   5   6       25.07       18.91      5.14 o 
  -3   5   6      477.18      432.28      7.38 o 
  -2   5   6      114.90      140.22      4.98 o 
  -1   5   6      228.01      246.39      4.76 o 
   0   5   6     3384.73     3366.15     17.99 o 
   1   5   6      156.34      166.82      5.38 o 
   2   5   6      163.61      189.98      6.41 o 
   3   5   6      493.29      475.90      7.89 o 
   4   5   6        6.44        2.75      1.95 o 
   5   5   6      437.83      391.40      8.65 o 
   6   5   6     1213.48     1197.15     14.92 o 
   7   5   6      478.57      473.64     13.17 o 
   8   5   6      145.63      132.01      9.18 o 
   9   5   6      184.84      185.76     13.43 o 
  10   5   6      209.46      188.79     14.51 o 
 -10   6   6      135.11      108.65     13.43 o 
  -9   6   6      231.55      207.35     11.10 o 
  -8   6   6      328.76      309.81     11.04 o 
  -7   6   6      605.54      594.30     12.31 o 
  -6   6   6      248.76      264.40      9.24 o 
  -5   6   6      481.70      449.76      9.77 o 
  -4   6   6     1486.63     1473.01     14.54 o 
  -3   6   6     1194.46     1184.29     10.61 o 
  -2   6   6      606.60      594.77      8.31 o 
  -1   6   6      352.82      331.88      5.63 o 
   0   6   6     3616.38     3434.25     19.77 o 
   1   6   6      400.22      375.84      8.11 o 
   2   6   6      618.05      603.78      9.86 o 
   3   6   6      973.06      946.47     10.85 o 
   4   6   6     1675.54     1668.03     17.94 o 
   5   6   6      504.17      463.72     12.78 o 
   6   6   6      340.14      361.69      9.25 o 
   7   6   6      547.78      524.51     11.77 o 
   8   6   6      324.49      265.16     14.67 o 
   9   6   6      197.68      167.93     15.02 o 
  10   6   6      152.27      116.77     15.01 o 
  -9   7   6      153.43      152.15     13.89 o 
  -8   7   6      242.82      230.95     10.66 o 
  -7   7   6      189.74      193.12      9.36 o 
  -6   7   6      980.60      982.02     14.04 o 
  -5   7   6      110.39       89.93      7.48 o 
  -4   7   6     1743.86     1728.80     15.35 o 
  -3   7   6      167.09      139.38      5.93 o 
  -2   7   6      621.50      637.24     10.72 o 
  -1   7   6     1078.54     1127.55     13.77 o 
   0   7   6     2608.43     2761.00     19.33 o 
   1   7   6      989.97     1003.97     12.09 o 
   2   7   6      683.55      715.95     11.93 o 
   3   7   6      200.87      171.27      9.83 o 
   4   7   6     1608.99     1598.31     17.88 o 
   5   7   6      132.00      124.30      8.50 o 
   6   7   6      799.14      791.08     14.54 o 
   7   7   6      190.19      177.06     13.03 o 
   8   7   6      282.84      272.42     15.47 o 
   9   7   6      141.34      125.55     15.10 o 
  -9   8   6      378.97      389.57     20.03 o 
  -8   8   6      584.21      608.04     20.34 o 
  -7   8   6       29.14       29.59     10.06 o 
  -6   8   6      446.60      412.86     12.28 o 
  -5   8   6     1156.61     1220.25     15.20 o 
  -4   8   6       37.14       31.44      6.43 o 
  -3   8   6     1079.48     1054.13     13.92 o 
  -2   8   6      153.61      144.78      6.28 o 
  -1   8   6     2460.18     2491.82     18.53 o 
   0   8   6      562.61      546.76     11.38 o 
   1   8   6     2422.54     2423.88     32.29 o 
   2   8   6       88.22       75.99      6.99 o 
   3   8   6     1144.16     1140.90     18.97 o 
   4   8   6       11.48        5.09      3.25 o 
   5   8   6     1025.50     1063.24     16.11 o 
   6   8   6      427.99      420.56     14.21 o 
   7   8   6       32.81       38.83     11.11 o 
   8   8   6      525.12      555.20     19.10 o 
   9   8   6      375.53      376.38     19.20 o 
  -8   9   6      668.03      718.75     26.22 o 
  -7   9   6       48.07       36.79     12.59 o 
  -6   9   6      605.04      609.25     17.20 o 
  -5   9   6      780.04      798.03     17.43 o 
  -4   9   6      179.95      179.91     10.20 o 
  -3   9   6      855.61      853.26     15.67 o 
  -2   9   6      982.25     1049.59     19.20 o 
  -1   9   6     1884.26     1994.99     18.74 o 
   0   9   6      194.09      154.99      8.27 o 
   1   9   6     1790.46     1842.99     31.96 o 
   2   9   6      946.65     1006.52     21.20 o 
   3   9   6      952.71      981.86     21.58 o 
   4   9   6      185.30      176.22     12.25 o 
   5   9   6      702.47      715.92     22.21 o 
   6   9   6      548.44      554.75     18.29 o 
   7   9   6       45.45       35.46     13.18 o 
   8   9   6      607.90      663.55     23.18 o 
  -7  10   6       85.60       80.87     18.68 o 
  -6  10   6      353.76      357.53     17.82 o 
  -5  10   6      414.10      437.91     17.58 o 
  -4  10   6      173.71      128.93     14.48 o 
  -3  10   6      243.25      283.93     15.14 o 
  -2  10   6     1371.85     1390.70     28.53 o 
  -1  10   6      457.90      456.11     18.89 o 
   0  10   6     1139.18     1013.87     20.52 o 
   1  10   6      471.99      459.54     18.56 o 
   2  10   6     1474.44     1548.88     26.75 o 
   3  10   6      245.69      236.18     15.62 o 
   4  10   6      122.21       88.70     12.56 o 
   5  10   6      367.51      370.28     18.17 o 
   6  10   6      335.05      319.59     18.31 o 
   7  10   6       98.20       87.72     14.99 o 
  -5  11   6       18.77       22.56     13.43 o 
  -4  11   6      138.84      135.00     15.77 o 
  -3  11   6      481.90      522.29     20.68 o 
  -2  11   6       60.43       70.68     13.58 o 
  -1  11   6      692.50      755.54     21.07 o 
   0  11   6     1147.42     1231.47     28.58 o 
   1  11   6      717.88      718.54     20.82 o 
   2  11   6       38.71       32.98     14.55 o 
   3  11   6      472.17      468.89     22.19 o 
   4  11   6      175.15      175.68     17.07 o 
   5  11   6        8.18        2.54      9.20 o 
  -3  12   6       20.50       26.38     19.53 o 
  -2  12   6       93.32       96.78     22.72 o 
  -1  12   6       38.76       44.08     17.23 o 
   0  12   6      721.53      796.50     45.87 o 
   1  12   6       41.44       34.34     18.44 o 
   2  12   6       91.99       87.12     16.31 o 
   3  12   6       41.08       42.56     15.90 o 
   1   0   7      549.62      599.83      5.08 o 
   2   0   7      632.91      640.75      5.60 o 
   3   0   7      156.36      159.75      5.51 o 
   4   0   7     1235.00     1111.70     13.68 o 
   5   0   7      186.67      174.94      6.28 o 
   6   0   7     2043.30     2182.09     20.01 o 
   7   0   7      616.70      612.99     11.16 o 
   8   0   7      289.59      305.04     10.77 o 
   9   0   7       14.86        7.24      7.30 o 
  10   0   7      115.36       89.74      9.95 o 
  11   0   7       60.39       57.64     11.85 o 
 -11   1   7      628.85      674.34     20.51 o 
 -10   1   7      483.51      500.77     13.64 o 
  -9   1   7      715.75      754.05     14.20 o 
  -8   1   7      180.67      150.87      9.00 o 
  -7   1   7      967.84      959.12     12.76 o 
  -6   1   7      561.71      533.13     10.40 o 
  -5   1   7     6397.84     6552.67     35.24 o 
  -4   1   7     2931.05     3072.02     22.23 o 
  -3   1   7     1087.96     1128.19      8.66 o 
  -2   1   7      558.41      487.93      5.93 o 
  -1   1   7     2508.23     2356.52     11.78 o 
   0   1   7       39.59        6.19      1.94 o 
   1   1   7     2486.50     2314.25     14.11 o 
   2   1   7      572.05      495.25      6.29 o 
   3   1   7     1026.16     1070.04      7.42 o 
   4   1   7     3053.03     3289.94     18.63 o 
   5   1   7     6251.39     6411.09     22.79 o 
   6   1   7      568.24      555.33      9.41 o 
   7   1   7     1034.71     1037.79     13.55 o 
   8   1   7      207.62      171.93     10.21 o 
   9   1   7      743.16      769.07     14.58 o 
  10   1   7      567.76      607.14     14.60 o 
  11   1   7      596.80      626.39     18.50 o 
 -11   2   7      473.47      506.11     15.13 o 
 -10   2   7       17.54       14.09      6.93 o 
  -9   2   7       83.76       69.98      8.87 o 
  -8   2   7      329.03      322.66     10.48 o 
  -7   2   7     1650.84     1670.03     17.77 o 
  -6   2   7       31.21       27.71      6.05 o 
  -5   2   7       95.07       72.98      6.22 o 
  -4   2   7      585.35      558.42      8.42 o 
  -3   2   7     8582.63     8735.73     41.17 o 
  -2   2   7     1820.85     1710.46     10.78 o 
  -1   2   7     2211.47     2235.97     10.13 o 
   0   2   7        2.42        7.44      2.20 o 
   1   2   7     2360.20     2388.31     12.60 o 
   2   2   7     1846.53     1751.93     10.93 o 
   3   2   7     8757.05     8869.76     31.49 o 
   4   2   7      553.03      544.84      6.82 o 
   5   2   7      108.96       89.87      5.70 o 
   6   2   7       64.80       52.78      5.37 o 
   7   2   7     1641.85     1683.58     16.46 o 
   8   2   7      440.84      432.93     11.03 o 
   9   2   7       56.13       60.11      9.18 o 
  10   2   7       14.94        5.03      4.87 o 
  11   2   7      450.73      465.23     17.49 o 
 -11   3   7       13.73       12.32      7.82 o 
 -10   3   7     1481.49     1621.96     21.18 o 
  -9   3   7        3.08        4.23      5.72 o 
  -8   3   7      704.89      711.07     13.61 o 
  -7   3   7      171.43      174.38      9.12 o 
  -6   3   7     2178.99     2256.71     19.40 o 
  -5   3   7       23.22       24.92      5.87 o 
  -4   3   7     3667.22     3921.89     17.98 o 
  -3   3   7     1429.98     1575.61     11.18 o 
  -2   3   7       18.49       24.83      2.72 o 
  -1   3   7     1376.34     1562.84     10.11 o 
   0   3   7     4909.19     4602.00     27.12 o 
   1   3   7     1367.96     1553.30      9.50 o 
   2   3   7       41.92       41.29      3.24 o 
   3   3   7     1426.18     1575.88     10.77 o 
   4   3   7     3535.49     3745.41     16.83 o 
   5   3   7       21.96       27.73      2.99 o 
   6   3   7     2327.52     2382.55     16.28 o 
   7   3   7      167.43      162.00      5.42 o 
   8   3   7      656.37      645.37     13.75 o 
   9   3   7        2.45        1.43      5.10 o 
  10   3   7     1496.00     1654.72     22.71 o 
  11   3   7       14.31        8.16      6.80 o 
 -11   4   7      292.02      303.58     14.43 o 
 -10   4   7       15.22        4.65      5.44 o 
  -9   4   7       18.02        9.61      6.11 o 
  -8   4   7     2374.40     2506.27     21.67 o 
  -7   4   7     1403.10     1466.51     17.60 o 
  -6   4   7      963.32      955.76     10.87 o 
  -5   4   7       76.20       79.48      4.40 o 
  -4   4   7      470.81      483.09      8.41 o 
  -3   4   7     3653.80     3573.89     17.29 o 
  -2   4   7     1369.82     1321.78      8.18 o 
  -1   4   7     1264.67     1187.05     10.34 o 
   0   4   7      170.58      183.31      5.57 o 
   1   4   7     1226.76     1144.33     10.16 o 
   2   4   7     1480.95     1471.57      9.60 o 
   3   4   7     3076.83     3000.78     29.18 o 
   4   4   7      491.82      498.69      7.89 o 
   5   4   7       83.17       81.87      6.31 o 
   6   4   7     1007.81      996.78     12.15 o 
   7   4   7     1174.64     1205.11     16.63 o 
   8   4   7     2389.16     2476.76     20.94 o 
   9   4   7        5.38        3.64      4.94 o 
  10   4   7       20.18        0.17      4.67 o 
  11   4   7      279.60      292.19     16.08 o 
 -10   5   7      339.72      380.91     14.66 o 
  -9   5   7      795.33      782.10     18.10 o 
  -8   5   7      276.22      308.81     10.87 o 
  -7   5   7      605.96      618.42     12.63 o 
  -6   5   7      179.90      149.47      8.27 o 
  -5   5   7     1698.32     1702.29     16.02 o 
  -4   5   7      624.91      578.82     10.28 o 
  -3   5   7      745.37      704.75      9.02 o 
  -2   5   7      109.92      128.91      4.55 o 
  -1   5   7     2729.55     2689.53     16.77 o 
   0   5   7        5.77        5.69      2.11 o 
   1   5   7     2811.17     2777.85     15.14 o 
   2   5   7      122.31      147.91      5.96 o 
   3   5   7      881.61      842.78      9.06 o 
   4   5   7      736.46      703.65      8.94 o 
   5   5   7     1955.86     2007.87     16.02 o 
   6   5   7      176.11      152.47      7.74 o 
   7   5   7      581.90      576.31     12.73 o 
   8   5   7      291.86      313.50     11.61 o 
   9   5   7      865.92      876.97     19.31 o 
  10   5   7      398.18      455.38     20.45 o 
 -10   6   7      117.19       97.55     13.31 o 
  -9   6   7      217.80      177.66     11.00 o 
  -8   6   7      974.43     1015.44     15.30 o 
  -7   6   7      112.84      103.83      9.00 o 
  -6   6   7     1507.25     1538.74     16.83 o 
  -5   6   7      932.23      916.90     14.01 o 
  -4   6   7     1487.28     1505.66     14.95 o 
  -3   6   7       23.12       19.24      3.76 o 
  -2   6   7     4645.10     4554.75     20.94 o 
  -1   6   7     2036.54     2072.06     14.67 o 
   0   6   7       16.55       13.28      4.11 o 
   1   6   7     2026.56     2066.30     15.58 o 
   2   6   7     4587.35     4536.71     24.04 o 
   3   6   7       19.68        9.92      3.63 o 
   4   6   7     1328.55     1319.00     16.31 o 
   5   6   7      924.40      922.61     14.40 o 
   6   6   7     1559.15     1567.86     15.21 o 
   7   6   7      108.82       86.84      9.31 o 
   8   6   7      949.22      968.00     21.22 o 
   9   6   7      215.75      185.82     14.30 o 
  10   6   7      126.85      111.94     14.60 o 
  -9   7   7      452.12      469.16     17.33 o 
  -8   7   7       21.89        0.99      2.80 o 
  -7   7   7       53.30       36.19      7.62 o 
  -6   7   7      127.52      119.26      8.33 o 
  -5   7   7     2117.85     2196.71     19.96 o 
  -4   7   7       38.29       38.32      6.85 o 
  -3   7   7      353.91      330.65      6.93 o 
  -2   7   7       10.66        8.76      3.99 o 
  -1   7   7     1291.58     1387.17     16.28 o 
   0   7   7     1733.15     1839.75     15.24 o 
   1   7   7     1296.41     1385.74     18.93 o 
   2   7   7       17.74       25.17      6.25 o 
   3   7   7      432.03      430.04     12.07 o 
   4   7   7       35.96       31.02      7.58 o 
   5   7   7     2160.14     2228.88     21.21 o 
   6   7   7       83.13       71.61      8.78 o 
   7   7   7       67.26       47.40     10.21 o 
   8   7   7       19.75        4.77      7.59 o 
   9   7   7      501.67      542.62     19.88 o 
  -9   8   7      270.38      271.90     17.74 o 
  -8   8   7      209.12      212.71     16.75 o 
  -7   8   7     1092.39     1144.88     21.97 o 
  -6   8   7      274.90      260.27     10.98 o 
  -5   8   7      313.02      304.56     10.67 o 
  -4   8   7      986.20      965.80     13.96 o 
  -3   8   7     1810.91     1889.28     18.78 o 
  -2   8   7     1015.13      990.61     13.14 o 
  -1   8   7     1614.75     1568.87     14.35 o 
   0   8   7       86.46       77.43      7.10 o 
   1   8   7     1479.47     1465.85     22.36 o 
   2   8   7     1038.75     1022.40     13.86 o 
   3   8   7     1840.83     1892.91     22.38 o 
   4   8   7      984.99      970.81     18.26 o 
   5   8   7      320.78      307.07     10.76 o 
   6   8   7      270.21      246.25     12.40 o 
   7   8   7     1110.07     1205.75     21.35 o 
   8   8   7      188.71      163.87     15.12 o 
   9   8   7      258.52      228.43     18.05 o 
  -8   9   7      171.83      161.26     18.71 o 
  -7   9   7      129.82       94.94     15.96 o 
  -6   9   7      382.03      387.60     15.92 o 
  -5   9   7      279.14      261.79     12.96 o 
  -4   9   7      862.99      886.95     15.67 o 
  -3   9   7       22.01        7.81      3.61 o 
  -2   9   7      457.47      480.24     14.63 o 
  -1   9   7      166.63      125.30     10.33 o 
   0   9   7     2981.46     3074.57     23.61 o 
   1   9   7      162.92      133.01     10.70 o 
   2   9   7      448.93      444.81     16.35 o 
   3   9   7       24.64       18.26     13.97 o 
   4   9   7      925.76      940.13     19.04 o 
   5   9   7      263.70      245.69     13.90 o 
   6   9   7      451.13      453.47     17.19 o 
   7   9   7      132.15      108.89     13.79 o 
   8   9   7      130.21      135.77     16.35 o 
  -7  10   7      884.88     1015.71     25.31 o 
  -6  10   7      413.58      375.74     18.35 o 
  -5  10   7      187.52      181.26     14.33 o 
  -4  10   7       63.44       44.77     12.25 o 
  -3  10   7      704.86      753.54     19.77 o 
  -2  10   7     1158.22     1271.23     37.22 o 
  -1  10   7     1085.64     1116.94     23.51 o 
   0  10   7        1.48        4.94      3.80 o 
   1  10   7      983.25      985.62     22.03 o 
   2  10   7     1243.77     1351.12     26.74 o 
   3  10   7      766.61      822.62     21.98 o 
   4  10   7       43.68       29.47     12.43 o 
   5  10   7      176.46      157.27     16.00 o 
   6  10   7      420.83      375.19     20.15 o 
   7  10   7      845.04      946.35     25.99 o 
  -5  11   7      345.81      408.14     22.33 o 
  -4  11   7       31.95       30.00     11.49 o 
  -3  11   7      263.63      271.29     18.06 o 
  -2  11   7       84.54       55.82     13.72 o 
  -1  11   7      830.02      868.09     22.77 o 
   0  11   7      598.00      636.35     20.64 o 
   1  11   7      818.03      841.73     22.22 o 
   2  11   7       95.89       52.23     13.84 o 
   3  11   7      264.12      263.48     16.10 o 
   4  11   7       50.44       54.29     14.62 o 
   5  11   7      269.57      279.69     19.79 o 
  -3  12   7       21.59       11.84     18.99 o 
  -2  12   7      526.14      558.28     31.64 o 
  -1  12   7       56.69       37.47     17.47 o 
   0  12   7      182.76      149.39     29.85 o 
   1  12   7       62.11       26.83     19.59 o 
   2  12   7      468.31      494.71     23.06 o 
   3  12   7       21.40        3.06      6.11 o 
   0   0   8     1505.40     1168.44     14.65 o 
   1   0   8     1963.17     2017.45      8.95 o 
   2   0   8     1079.51     1056.67      8.13 o 
   3   0   8     8851.84     9250.51     42.39 o 
   4   0   8     9537.09     9901.02     53.54 o 
   5   0   8      903.16      954.78     10.52 o 
   6   0   8      305.83      324.78      8.20 o 
   7   0   8     2340.24     2390.11     18.82 o 
   8   0   8     2748.65     2854.67     23.58 o 
   9   0   8      258.85      249.29     10.83 o 
  10   0   8      899.66      970.14     17.39 o 
  11   0   8      152.64      138.70     13.35 o 
 -11   1   8      102.55       86.39     12.40 o 
 -10   1   8      181.50      192.58     12.42 o 
  -9   1   8      360.38      369.98     11.58 o 
  -8   1   8      105.08      103.45      7.82 o 
  -7   1   8     1427.73     1449.42     15.63 o 
  -6   1   8     2348.02     2413.36     22.14 o 
  -5   1   8     2541.74     2694.39     18.16 o 
  -4   1   8     5423.77     5806.91     23.75 o 
  -3   1   8     9206.54     9833.86     46.34 o 
  -2   1   8     3952.45     3928.85     20.69 o 
  -1   1   8     1520.69     1611.40      8.67 o 
   0   1   8     2217.92     2199.43     11.61 o 
   1   1   8     1240.64     1327.84      9.24 o 
   2   1   8     3776.76     3710.68     21.65 o 
   3   1   8     9224.62     9874.31     43.69 o 
   4   1   8     5716.10     6172.24     43.43 o 
   5   1   8     2732.37     2925.67     19.49 o 
   6   1   8     2374.39     2412.61     17.11 o 
   7   1   8     1392.64     1423.83     14.64 o 
   8   1   8      107.13      103.79      7.89 o 
   9   1   8      376.61      391.73     11.70 o 
  10   1   8      204.24      228.70     13.24 o 
  11   1   8       61.71       39.99     11.17 o 
 -11   2   8       67.33       51.45     11.09 o 
 -10   2   8      541.27      534.98     14.19 o 
  -9   2   8     1125.47     1187.73     17.08 o 
  -8   2   8     2614.33     2688.12     22.61 o 
  -7   2   8      641.85      588.64     13.87 o 
  -6   2   8     3763.01     3926.80     28.79 o 
  -5   2   8     2978.04     3115.97     19.69 o 
  -4   2   8     5499.29     5751.48     25.14 o 
  -3   2   8     4403.29     4523.18     18.17 o 
  -2   2   8     6537.96     6506.78     38.54 o 
  -1   2   8     3058.90     3317.84     14.20 o 
   0   2   8     4149.57     3860.32     20.72 o 
   1   2   8     2633.35     2892.81     11.85 o 
   2   2   8     6341.63     6424.87     30.52 o 
   3   2   8     4483.90     4549.61     20.38 o 
   4   2   8     5131.73     5337.01     18.20 o 
   5   2   8     2632.33     2758.59     13.62 o 
   6   2   8     3857.64     3954.06     22.87 o 
   7   2   8      744.93      732.04     12.85 o 
   8   2   8     2309.00     2400.04     24.83 o 
   9   2   8     1060.34     1133.73     16.52 o 
  10   2   8      518.29      507.86     15.91 o 
  11   2   8       76.90       68.14     12.13 o 
 -11   3   8       19.92        4.17      4.11 o 
 -10   3   8      144.57      129.11     10.76 o 
  -9   3   8      730.15      754.70     15.62 o 
  -8   3   8      474.74      457.06     11.92 o 
  -7   3   8      207.88      212.44      9.55 o 
  -6   3   8      298.12      269.69      8.97 o 
  -5   3   8     3254.11     3342.38     19.08 o 
  -4   3   8     3228.70     3571.35     19.86 o 
  -3   3   8     4044.63     4413.07     30.92 o 
  -2   3   8     2987.47     3264.99     18.05 o 
  -1   3   8     2977.59     2848.57     18.88 o 
   0   3   8      222.36      281.84      4.50 o 
   1   3   8     2929.20     2804.46     21.34 o 
   2   3   8     2742.11     3009.88     24.15 o 
   3   3   8     4178.02     4535.36     19.75 o 
   4   3   8     3132.39     3463.91     16.35 o 
   5   3   8     3388.75     3439.39     18.54 o 
   6   3   8      223.12      198.06      4.98 o 
   7   3   8      181.28      166.02      7.10 o 
   8   3   8      538.36      547.28     11.69 o 
   9   3   8      678.14      710.75     14.05 o 
  10   3   8      127.20      120.62     11.24 o 
  11   3   8       32.29       16.12      8.05 o 
 -11   4   8      369.77      363.26     14.79 o 
 -10   4   8       98.70       80.43     10.90 o 
  -9   4   8      855.80      907.46     16.42 o 
  -8   4   8     1553.75     1639.39     21.68 o 
  -7   4   8      160.00      141.49      8.02 o 
  -6   4   8     2005.08     1994.20     15.16 o 
  -5   4   8     3027.43     3136.09     18.31 o 
  -4   4   8      691.04      659.14      7.57 o 
  -3   4   8      938.91      893.58      9.43 o 
  -2   4   8      945.44      919.23      7.17 o 
  -1   4   8     1915.90     1886.73      9.02 o 
   0   4   8     6132.65     6345.40     29.09 o 
   1   4   8     2137.14     2120.41     10.90 o 
   2   4   8      811.39      760.85      6.79 o 
   3   4   8     1035.59      991.21     10.60 o 
   4   4   8      596.97      553.80      7.62 o 
   5   4   8     2790.37     2918.19     16.52 o 
   6   4   8     1872.89     1892.44     18.03 o 
   7   4   8      151.97      119.62      7.76 o 
   8   4   8     1385.70     1425.09     18.13 o 
   9   4   8      840.93      895.94     15.05 o 
  10   4   8      102.21       80.92     11.82 o 
  11   4   8      357.65      352.71     18.15 o 
 -10   5   8      467.34      444.68     15.10 o 
  -9   5   8      255.15      235.81     11.88 o 
  -8   5   8      159.04      147.50     10.24 o 
  -7   5   8      463.26      461.74     11.75 o 
  -6   5   8      170.67      158.17      8.62 o 
  -5   5   8      591.39      516.51     10.27 o 
  -4   5   8     3063.10     3100.59     20.54 o 
  -3   5   8     1273.70     1341.89     10.52 o 
  -2   5   8     1889.22     1813.05     10.26 o 
  -1   5   8     1692.25     1791.54     12.86 o 
   0   5   8     2589.71     2416.67     14.67 o 
   1   5   8     1685.97     1770.03     11.58 o 
   2   5   8     1913.10     1844.38     14.20 o 
   3   5   8     1052.95     1082.46      9.90 o 
   4   5   8     3337.05     3387.30     22.60 o 
   5   5   8      530.01      458.24      8.62 o 
   6   5   8      253.27      239.58      8.62 o 
   7   5   8      502.10      508.59     12.00 o 
   8   5   8      227.99      215.31     10.67 o 
   9   5   8      297.22      287.21     15.75 o 
  10   5   8      478.39      455.20     18.59 o 
 -10   6   8      227.23      206.19     15.00 o 
  -9   6   8      474.52      433.77     13.86 o 
  -8   6   8      297.71      288.76     11.70 o 
  -7   6   8     1153.47     1216.13     16.84 o 
  -6   6   8      832.88      815.25     13.43 o 
  -5   6   8      182.32      156.54      8.37 o 
  -4   6   8      720.44      731.49     11.36 o 
  -3   6   8     1032.02      974.03      9.62 o 
  -2   6   8       77.14       63.01      4.39 o 
  -1   6   8     1992.23     2003.30     13.71 o 
   0   6   8      686.91      772.11      9.94 o 
   1   6   8     1840.80     1815.45     11.67 o 
   2   6   8       92.76       85.06      6.42 o 
   3   6   8     1088.85     1049.67     11.71 o 
   4   6   8      795.44      808.31     11.68 o 
   5   6   8      177.05      167.57      8.99 o 
   6   6   8     1009.24     1001.59     15.72 o 
   7   6   8      977.93     1002.20     17.55 o 
   8   6   8      292.67      276.79     14.06 o 
   9   6   8      438.48      398.23     17.10 o 
  10   6   8      249.47      218.50     18.64 o 
  -9   7   8      240.29      243.98     15.67 o 
  -8   7   8      314.45      303.04     13.06 o 
  -7   7   8      743.96      756.11     14.62 o 
  -6   7   8      233.53      231.11     10.06 o 
  -5   7   8     1115.79     1124.28     14.85 o 
  -4   7   8      156.71      126.24      6.86 o 
  -3   7   8      927.22      883.04     15.88 o 
  -2   7   8      253.86      253.38      6.33 o 
  -1   7   8      682.70      683.00      8.99 o 
   0   7   8     1386.57     1443.56     15.78 o 
   1   7   8      588.87      569.63     11.59 o 
   2   7   8      200.95      192.34      8.83 o 
   3   7   8     1027.01     1006.23     15.16 o 
   4   7   8      223.23      195.06      8.66 o 
   5   7   8      945.29      953.66     15.20 o 
   6   7   8      220.27      217.37     10.59 o 
   7   7   8      862.35      882.00     18.48 o 
   8   7   8      310.92      313.49     15.62 o 
   9   7   8      238.85      231.77     18.02 o 
  -9   8   8       76.53       70.76     16.28 o 
  -8   8   8      409.99      385.90     19.61 o 
  -7   8   8      422.78      389.42     15.41 o 
  -6   8   8       96.62       78.80      9.75 o 
  -5   8   8      183.48      174.86      9.56 o 
  -4   8   8      892.35      908.10     14.45 o 
  -3   8   8       91.82       82.80      8.14 o 
  -2   8   8     1134.31     1141.14     11.49 o 
  -1   8   8      556.34      514.51     11.19 o 
   0   8   8      811.30      763.69     13.31 o 
   1   8   8      593.11      557.13     18.50 o 
   2   8   8     1144.47     1169.44     21.41 o 
   3   8   8      104.16       90.23      9.67 o 
   4   8   8      784.54      784.92     17.10 o 
   5   8   8      204.15      207.57     11.83 o 
   6   8   8      114.88       89.17      9.89 o 
   7   8   8      396.97      361.48     14.75 o 
   8   8   8      404.30      406.16     17.93 o 
   9   8   8      107.15       88.20     18.32 o 
  -8   9   8      262.61      246.36     18.90 o 
  -7   9   8      152.19      112.51     16.68 o 
  -6   9   8       92.21       94.81     11.82 o 
  -5   9   8       77.14       63.58      9.11 o 
  -4   9   8       23.27       13.02      7.70 o 
  -3   9   8      269.76      230.41     10.07 o 
  -2   9   8      217.52      184.72     11.54 o 
  -1   9   8     1418.58     1558.64     18.04 o 
   0   9   8      320.55      258.22     10.60 o 
   1   9   8     1289.18     1398.60     19.02 o 
   2   9   8      223.81      189.66     13.52 o 
   3   9   8      330.70      311.08     15.11 o 
   4   9   8       12.74        3.55      9.10 o 
   5   9   8       83.71       72.06     10.90 o 
   6   9   8      130.34      119.15     13.31 o 
   7   9   8      135.93      102.51     13.37 o 
   8   9   8      261.95      275.97     20.28 o 
  -6  10   8      234.54      177.83     17.13 o 
  -5  10   8      237.76      224.31     16.43 o 
  -4  10   8       60.35       47.51     13.29 o 
  -3  10   8      351.67      362.66     15.27 o 
  -2  10   8      201.44      185.72     14.78 o 
  -1  10   8      279.95      277.24     14.91 o 
   0  10   8      200.69      190.46     12.42 o 
   1  10   8      332.12      323.89     14.17 o 
   2  10   8      170.43      149.57     12.87 o 
   3  10   8      318.50      330.39     16.12 o 
   4  10   8       87.52       94.21     13.74 o 
   5  10   8      229.62      226.02     16.32 o 
   6  10   8      282.81      247.98     17.59 o 
  -5  11   8       68.00       81.98     17.47 o 
  -4  11   8      633.83      661.68     22.75 o 
  -3  11   8        1.34       -3.03      5.76 o 
  -2  11   8      107.02       89.44     14.29 o 
  -1  11   8      198.71      192.41     15.88 o 
   0  11   8      896.91     1024.06     27.31 o 
   1  11   8      153.18      132.41     14.51 o 
   2  11   8      103.93       62.23     12.87 o 
   3  11   8        3.59        7.62      8.44 o 
   4  11   8      601.56      651.12     21.61 o 
   5  11   8       53.60       54.24     16.20 o 
  -2  12   8       80.28       88.44     27.00 o 
  -1  12   8      472.42      473.54     25.78 o 
   0  12   8      267.51      253.83     25.80 o 
   1  12   8      437.91      464.92     30.98 o 
   2  12   8       79.35       58.33     19.28 o 
   1   0   9      699.81      793.54      6.56 o 
   2   0   9     1454.27     1392.50      8.74 o 
   3   0   9      562.56      513.55      7.14 o 
   4   0   9       12.88       10.92      3.21 o 
   5   0   9     7371.54     7310.48     37.39 o 
   6   0   9      769.20      745.13     12.90 o 
   7   0   9      279.89      236.37      8.17 o 
   8   0   9     1461.01     1512.20     19.56 o 
   9   0   9      768.00      838.14     15.02 o 
  10   0   9        3.68       -0.03      3.88 o 
  11   0   9      355.26      336.50     15.49 o 
 -11   1   9      380.16      369.83     15.62 o 
 -10   1   9      325.70      298.57     13.94 o 
  -9   1   9      276.32      260.19     10.92 o 
  -8   1   9      508.05      484.82     11.02 o 
  -7   1   9      794.22      767.87     12.30 o 
  -6   1   9      284.06      247.34      8.20 o 
  -5   1   9     2065.75     2142.49     16.35 o 
  -4   1   9     2571.49     2683.19     23.14 o 
  -3   1   9     5311.14     5316.03     29.61 o 
  -2   1   9     4638.62     4613.54     26.70 o 
  -1   1   9     3378.18     3234.23     13.33 o 
   0   1   9        6.61        1.77      2.89 o 
   1   1   9     3384.28     3247.21     18.16 o 
   2   1   9     4712.54     4706.84     27.64 o 
   3   1   9     5559.18     5560.16     24.98 o 
   4   1   9     2632.25     2728.73     17.27 o 
   5   1   9     2167.58     2236.59     14.88 o 
   6   1   9      275.25      243.61      9.42 o 
   7   1   9      808.01      764.47     10.95 o 
   8   1   9      578.87      541.47     13.35 o 
   9   1   9      263.68      243.00      9.92 o 
  10   1   9      363.60      330.66     14.95 o 
  11   1   9      439.43      457.14     17.43 o 
 -11   2   9      333.54      281.02     15.30 o 
 -10   2   9      693.73      728.81     15.68 o 
  -9   2   9      294.23      286.91     10.88 o 
  -8   2   9      158.46      146.73      9.16 o 
  -7   2   9       26.74       26.13      6.45 o 
  -6   2   9     2093.76     2019.86     18.27 o 
  -5   2   9     1083.51     1033.94     12.44 o 
  -4   2   9     6688.95     6801.22     42.74 o 
  -3   2   9      815.92      757.06      9.26 o 
  -2   2   9     2892.33     3025.77     13.69 o 
  -1   2   9     6882.87     6789.63     27.61 o 
   0   2   9      708.09      727.18      7.49 o 
   1   2   9     7228.79     7156.46     42.95 o 
   2   2   9     2693.49     2828.65     17.46 o 
   3   2   9      813.90      758.01      6.99 o 
   4   2   9     7168.77     7312.93     26.75 o 
   5   2   9     1121.21     1057.63     13.10 o 
   6   2   9     2061.49     1963.24     22.41 o 
   7   2   9       12.73       10.60      3.93 o 
   8   2   9      227.05      228.96      8.70 o 
   9   2   9      340.04      329.23     10.78 o 
  10   2   9      590.42      609.90     17.10 o 
  11   2   9      317.23      307.22     15.67 o 
 -11   3   9      380.54      382.11     16.20 o 
 -10   3   9       70.15       58.86      9.90 o 
  -9   3   9      194.19      169.14     10.49 o 
  -8   3   9      131.07      133.68      9.51 o 
  -7   3   9     2873.22     2959.16     23.11 o 
  -6   3   9      107.57       92.43      7.59 o 
  -5   3   9       12.21        8.06      2.46 o 
  -4   3   9       45.01       41.22      4.94 o 
  -3   3   9     1391.07     1367.39     11.58 o 
  -2   3   9     4468.29     4530.44     22.63 o 
  -1   3   9      418.30      420.18      6.43 o 
   0   3   9      439.34      587.03      6.15 o 
   1   3   9      563.29      567.96      6.45 o 
   2   3   9     4497.90     4489.56     25.98 o 
   3   3   9     1356.52     1326.45     13.03 o 
   4   3   9       34.50       33.11      3.19 o 
   5   3   9        7.90        8.06      2.71 o 
   6   3   9      137.29      119.79      4.67 o 
   7   3   9     3066.95     3179.66     16.91 o 
   8   3   9      118.76      115.26      8.15 o 
   9   3   9      128.53       91.99     10.56 o 
  10   3   9       92.70       71.95     11.55 o 
  11   3   9      458.30      412.19     19.43 o 
 -11   4   9       79.83       74.12     12.55 o 
 -10   4   9      652.99      666.59     16.72 o 
  -9   4   9      174.98      169.20     10.85 o 
  -8   4   9      980.64      942.47     16.77 o 
  -7   4   9      754.42      754.68     12.77 o 
  -6   4   9     1295.59     1370.84     13.18 o 
  -5   4   9     1763.36     1766.36     17.50 o 
  -4   4   9     2279.91     2249.85     13.95 o 
  -3   4   9     2322.98     2259.91     15.11 o 
  -2   4   9      725.28      699.60      6.67 o 
  -1   4   9      605.45      635.31      5.85 o 
   0   4   9     4318.83     3990.90     25.58 o 
   1   4   9      450.11      472.89      6.81 o 
   2   4   9      672.60      634.77      7.37 o 
   3   4   9     2420.91     2392.35     16.13 o 
   4   4   9     2384.40     2421.15     14.49 o 
   5   4   9     1697.85     1718.18     17.08 o 
   6   4   9     1478.89     1542.28     17.39 o 
   7   4   9      678.73      664.10     11.66 o 
   8   4   9      896.74      887.12     13.77 o 
   9   4   9      221.71      205.90     10.40 o 
  10   4   9      599.50      645.86     19.81 o 
  11   4   9       63.24       52.33     15.09 o 
 -10   5   9      312.73      310.31     14.22 o 
  -9   5   9      271.57      253.74     11.86 o 
  -8   5   9      793.42      821.13     16.96 o 
  -7   5   9      388.02      387.69     11.46 o 
  -6   5   9      687.83      692.98     12.57 o 
  -5   5   9      493.73      478.27     10.69 o 
  -4   5   9     1858.42     1869.90     16.83 o 
  -3   5   9     1468.06     1386.55      8.45 o 
  -2   5   9     4334.81     4252.19     19.16 o 
  -1   5   9      444.77      385.94      5.42 o 
   0   5   9      920.84      965.51     10.60 o 
   1   5   9      427.07      373.84      6.52 o 
   2   5   9     4295.19     4240.67     18.12 o 
   3   5   9     1496.88     1412.76     13.24 o 
   4   5   9     1786.75     1832.55     15.21 o 
   5   5   9      466.61      464.79      7.23 o 
   6   5   9      726.55      734.25     12.09 o 
   7   5   9      360.57      364.08     13.83 o 
   8   5   9      745.25      771.96     15.02 o 
   9   5   9      249.56      245.55     14.62 o 
  10   5   9      351.94      323.21     20.42 o 
 -10   6   9      171.25      125.48     13.26 o 
  -9   6   9     1241.99     1331.34     18.79 o 
  -8   6   9      368.96      362.00     12.40 o 
  -7   6   9      103.41       92.88      9.05 o 
  -6   6   9      176.81      132.36      8.94 o 
  -5   6   9     2317.94     2480.16     20.79 o 
  -4   6   9      515.70      534.82     10.50 o 
  -3   6   9        2.55        2.07      2.79 o 
  -2   6   9      613.74      549.38      7.48 o 
  -1   6   9     1161.44     1072.96      9.63 o 
   0   6   9      691.10      769.23     10.13 o 
   1   6   9     1453.54     1388.03     10.66 o 
   2   6   9      652.05      590.32     10.54 o 
   3   6   9        6.54        7.11      3.03 o 
   4   6   9      497.77      516.73     10.90 o 
   5   6   9     2190.06     2332.05     20.50 o 
   6   6   9      154.70      125.69      9.01 o 
   7   6   9      123.82       97.88      9.61 o 
   8   6   9      327.64      318.74     14.70 o 
   9   6   9     1335.44     1437.82     28.55 o 
  10   6   9      180.80      124.12     17.42 o 
  -9   7   9      279.36      265.17     14.80 o 
  -8   7   9      781.28      823.99     17.69 o 
  -7   7   9      299.85      321.27     12.02 o 
  -6   7   9     1263.52     1325.33     17.39 o 
  -5   7   9      243.53      230.17      9.36 o 
  -4   7   9     1818.38     1838.52     19.10 o 
  -3   7   9     1265.74     1255.34     16.43 o 
  -2   7   9     3696.73     3812.82     19.10 o 
  -1   7   9     1001.62     1007.92     14.67 o 
   0   7   9       14.81        7.11      3.18 o 
   1   7   9     1087.74     1093.84     14.29 o 
   2   7   9     3696.49     3758.47     33.42 o 
   3   7   9     1349.31     1386.19     16.60 o 
   4   7   9     1684.22     1673.47     24.04 o 
   5   7   9      228.35      186.88      9.45 o 
   6   7   9     1218.65     1281.17     17.56 o 
   7   7   9      240.75      239.70     12.48 o 
   8   7   9      816.36      837.21     20.01 o 
   9   7   9      287.01      269.62     17.88 o 
  -8   8   9       33.86       21.94      8.81 o 
  -7   8   9      249.00      219.62     12.95 o 
  -6   8   9      353.51      359.94     12.69 o 
  -5   8   9      384.87      378.61     11.55 o 
  -4   8   9      338.59      370.65     11.42 o 
  -3   8   9      488.21      456.50      9.16 o 
  -2   8   9      566.33      578.42      8.92 o 
  -1   8   9     1505.59     1487.63     16.26 o 
   0   8   9      940.10      950.33     13.33 o 
   1   8   9     1470.93     1446.37     17.81 o 
   2   8   9      589.46      567.03     14.30 o 
   3   8   9      542.07      510.20     13.20 o 
   4   8   9      295.39      309.32     13.08 o 
   5   8   9      347.49      333.56     13.07 o 
   6   8   9      417.18      441.66     13.97 o 
   7   8   9      253.30      237.19     14.11 o 
   8   8   9       13.41        2.00      8.18 o 
  -7   9   9      416.58      469.33     20.48 o 
  -6   9   9      243.97      202.82     12.44 o 
  -5   9   9      396.33      355.41     14.06 o 
  -4   9   9      419.70      406.71     12.55 o 
  -3   9   9     1449.10     1531.24     18.36 o 
  -2   9   9      181.57      160.85     11.85 o 
  -1   9   9      740.85      751.27     13.95 o 
   0   9   9      370.41      381.72      9.80 o 
   1   9   9      755.22      773.12     15.34 o 
   2   9   9      197.60      172.51     11.70 o 
   3   9   9     1406.66     1411.85     22.47 o 
   4   9   9      456.47      443.08     16.82 o 
   5   9   9      377.40      341.64     15.33 o 
   6   9   9      240.38      197.33     14.18 o 
   7   9   9      409.04      444.37     17.45 o 
  -6  10   9      156.09      121.87     19.30 o 
  -5  10   9       97.52       98.59     14.28 o 
  -4  10   9      381.49      416.29     16.32 o 
  -3  10   9      245.12      239.03     14.35 o 
  -2  10   9       12.27        0.61      7.52 o 
  -1  10   9      333.67      304.87     15.23 o 
   0  10   9     1391.36     1465.57     36.07 o 
   1  10   9      355.28      322.88     14.01 o 
   2  10   9        4.51        0.47      4.90 o 
   3  10   9      281.36      283.92     14.51 o 
   4  10   9      275.08      289.89     15.73 o 
   5  10   9       54.72       54.83     14.49 o 
   6  10   9      213.20      227.81     16.55 o 
  -5  11   9       27.27        3.46      6.77 o 
  -4  11   9       13.92        5.43      8.59 o 
  -3  11   9      115.92      114.64     17.08 o 
  -2  11   9      357.06      316.15     20.56 o 
  -1  11   9      288.39      254.00     17.12 o 
   0  11   9       25.35       12.11     16.60 o 
   1  11   9      289.15      235.15     16.57 o 
   2  11   9      378.88      350.23     18.65 o 
   3  11   9      105.61       94.72     13.86 o 
   4  11   9        2.99       -0.79      4.40 o 
   5  11   9       38.68        8.18      7.67 o 
  -2  12   9       42.11        9.89     10.17 o 
  -1  12   9      549.66      578.77     22.66 o 
   0  12   9      391.97      333.80     21.99 o 
   1  12   9      519.14      569.43     27.68 o 
   2  12   9       33.35       24.35     24.68 o 
   0   0  10    17319.53    17785.39     68.97 o 
   1   0  10       25.84       23.72      3.57 o 
   2   0  10     3135.45     3574.84     19.35 o 
   3   0  10      251.03      281.20      6.08 o 
   4   0  10     3528.77     3587.07     24.07 o 
   5   0  10       15.46       17.87      5.32 o 
   6   0  10     2056.39     1921.04     18.81 o 
   7   0  10      255.94      217.07      7.36 o 
   8   0  10      854.49      884.10     12.91 o 
   9   0  10      922.56      949.15     17.14 o 
  10   0  10      763.83      841.06     18.17 o 
  11   0  10       13.36        8.54      6.82 o 
 -11   1  10      206.55      227.81     14.26 o 
 -10   1  10      152.62      104.69     11.96 o 
  -9   1  10      570.50      560.85     14.52 o 
  -8   1  10     1494.45     1492.55     16.58 o 
  -7   1  10     4442.23     4484.94     25.87 o 
  -6   1  10     2007.71     1910.14     16.70 o 
  -5   1  10     1714.67     1662.28     19.80 o 
  -4   1  10     2492.70     2615.61     16.70 o 
  -3   1  10     6369.91     6777.52     38.05 o 
  -2   1  10     3746.63     3751.98     20.69 o 
  -1   1  10      425.28      332.37      6.21 o 
   0   1  10     1034.43     1219.38     10.40 o 
   1   1  10      396.78      312.48      5.61 o 
   2   1  10     3526.17     3510.48     23.48 o 
   3   1  10     6100.52     6444.36     26.01 o 
   4   1  10     2681.86     2796.99     13.34 o 
   5   1  10     1687.84     1629.61     12.87 o 
   6   1  10     1942.89     1839.73     19.34 o 
   7   1  10     4344.54     4382.44     29.21 o 
   8   1  10     1617.05     1584.98     20.22 o 
   9   1  10      538.94      567.94     15.69 o 
  10   1  10      132.72       87.95     12.08 o 
  11   1  10      186.44      201.50     14.74 o 
 -11   2  10      160.94      146.92     13.65 o 
 -10   2  10      297.67      317.70     14.41 o 
  -9   2  10     1149.09     1266.32     17.96 o 
  -8   2  10      534.49      557.73     13.19 o 
  -7   2  10     1163.20     1122.06     15.36 o 
  -6   2  10     1227.45     1234.51     14.47 o 
  -5   2  10     3322.81     3183.08     22.85 o 
  -4   2  10     4818.88     4674.74     22.33 o 
  -3   2  10      282.67      251.58      6.80 o 
  -2   2  10     5177.34     5375.76     19.16 o 
  -1   2  10     5259.71     5586.76     34.02 o 
   0   2  10     2958.27     2839.85     21.40 o 
   1   2  10     5090.01     5446.66     26.81 o 
   2   2  10     4861.39     5113.04     26.86 o 
   3   2  10      363.19      357.01      5.37 o 
   4   2  10     4672.48     4573.69     26.90 o 
   5   2  10     3202.95     3075.68     18.25 o 
   6   2  10     1043.93     1042.76     12.77 o 
   7   2  10     1123.85     1057.22     15.96 o 
   8   2  10      628.34      649.44     15.60 o 
   9   2  10     1273.66     1366.88     20.95 o 
  10   2  10      260.55      275.23     13.91 o 
  11   2  10      200.70      189.78     14.89 o 
 -11   3  10       38.25       22.98      9.32 o 
 -10   3  10       36.95       40.40      8.72 o 
  -9   3  10      517.97      502.21     13.10 o 
  -8   3  10     1200.72     1263.33     17.53 o 
  -7   3  10      398.88      390.24     11.09 o 
  -6   3  10     2772.73     2779.41     21.33 o 
  -5   3  10      110.22      117.72      6.91 o 
  -4   3  10      518.66      532.80     11.23 o 
  -3   3  10     1855.12     1910.76     14.08 o 
  -2   3  10     3876.32     3975.09     21.41 o 
  -1   3  10      838.77      863.19      7.44 o 
   0   3  10        1.27        3.88      1.59 o 
   1   3  10      694.91      705.35      7.73 o 
   2   3  10     3587.44     3717.45     19.38 o 
   3   3  10     1846.53     1865.02     11.33 o 
   4   3  10      621.41      642.43      6.99 o 
   5   3  10       56.06       64.78      3.73 o 
   6   3  10     2565.24     2548.92     13.50 o 
   7   3  10      404.17      402.48      7.23 o 
   8   3  10     1174.44     1248.91     15.08 o 
   9   3  10      463.21      418.59     14.05 o 
  10   3  10       28.13       15.88      7.23 o 
  11   3  10       27.29       21.72     12.86 o 
 -10   4  10      639.37      655.38     16.59 o 
  -9   4  10     1130.00     1232.97     18.47 o 
  -8   4  10        5.83        8.41      3.59 o 
  -7   4  10      282.90      264.55      9.57 o 
  -6   4  10       35.95       33.62      6.51 o 
  -5   4  10     4113.57     4090.48     21.10 o 
  -4   4  10      663.11      628.82      9.13 o 
  -3   4  10      573.84      539.63      6.80 o 
  -2   4  10      880.58      882.08      7.67 o 
  -1   4  10     6072.07     6295.51     32.36 o 
   0   4  10        4.97        2.96      1.41 o 
   1   4  10     5761.34     5968.95     30.04 o 
   2   4  10      835.33      859.75      7.41 o 
   3   4  10      620.14      578.75      7.76 o 
   4   4  10      608.09      577.52      8.18 o 
   5   4  10     3923.67     3906.77     20.04 o 
   6   4  10       12.46       10.89      3.75 o 
   7   4  10      343.15      326.13     11.45 o 
   8   4  10       13.20        5.07      2.63 o 
   9   4  10     1178.25     1282.77     17.26 o 
  10   4  10      589.15      619.11     19.54 o 
 -10   5  10      261.21      247.29     13.86 o 
  -9   5  10      605.67      643.51     15.19 o 
  -8   5  10      925.26      951.95     17.12 o 
  -7   5  10      646.06      643.83     13.52 o 
  -6   5  10     2508.87     2622.40     21.90 o 
  -5   5  10      487.64      506.90     11.23 o 
  -4   5  10     3035.98     2896.93     36.21 o 
  -3   5  10     2047.97     2037.07     10.66 o 
  -2   5  10     2860.57     2861.20     18.05 o 
  -1   5  10     1606.54     1612.80     10.83 o 
   0   5  10     2430.96     2440.15     11.27 o 
   1   5  10     1614.45     1639.33     12.05 o 
   2   5  10     3016.77     3024.18     16.49 o 
   3   5  10     2236.52     2247.72     13.72 o 
   4   5  10     3039.55     3018.51     18.89 o 
   5   5  10      424.39      431.75      6.16 o 
   6   5  10     2612.66     2709.27     20.15 o 
   7   5  10      422.72      412.72     11.46 o 
   8   5  10      960.47      992.86     16.51 o 
   9   5  10      583.43      576.43     21.30 o 
  10   5  10      288.74      247.46     19.76 o 
 -10   6  10      669.97      724.66     17.22 o 
  -9   6  10       12.68        0.41      3.82 o 
  -8   6  10       91.73       76.43      9.64 o 
  -7   6  10       59.73       35.65      5.73 o 
  -6   6  10      369.41      343.42     11.26 o 
  -5   6  10      168.63      162.31      8.99 o 
  -4   6  10      674.16      691.21     11.58 o 
  -3   6  10      861.77      820.76     13.25 o 
  -2   6  10        4.66        8.95      3.33 o 
  -1   6  10     1133.09     1131.91      9.28 o 
   0   6  10     3098.30     3205.07     18.62 o 
   1   6  10     1085.18     1078.36     12.63 o 
   2   6  10        0.28        1.17      3.95 o 
   3   6  10      885.24      893.67      8.86 o 
   4   6  10      740.67      745.87     12.73 o 
   5   6  10      165.07      171.73      7.28 o 
   6   6  10      440.65      432.32     11.79 o 
   7   6  10      104.00       84.30      9.42 o 
   8   6  10       55.60       35.88     11.47 o 
   9   6  10       16.68        9.71      9.31 o 
  10   6  10      686.82      701.92     24.23 o 
  -9   7  10      120.56      104.89     12.91 o 
  -8   7  10      517.36      520.01     14.75 o 
  -7   7  10     1294.38     1451.66     19.57 o 
  -6   7  10      342.23      346.27     11.58 o 
  -5   7  10      883.55      925.80     14.97 o 
  -4   7  10     1325.39     1273.00     16.14 o 
  -3   7  10     1270.30     1186.69     17.99 o 
  -2   7  10      633.73      625.63      9.57 o 
  -1   7  10     1470.28     1503.56     14.07 o 
   0   7  10     1421.74     1416.35     14.01 o 
   1   7  10     1527.35     1568.74     16.92 o 
   2   7  10      717.02      723.73     12.56 o 
   3   7  10     1431.35     1429.73     16.90 o 
   4   7  10     1242.55     1202.36     19.12 o 
   5   7  10      857.60      898.49     18.34 o 
   6   7  10      410.08      406.46     12.23 o 
   7   7  10     1272.94     1459.01     26.71 o 
   8   7  10      459.18      459.61     19.36 o 
   9   7  10      159.47      159.82     17.10 o 
  -8   8  10       30.88       32.18     12.09 o 
  -7   8  10       32.38       39.96      9.98 o 
  -6   8  10      257.72      253.86     12.37 o 
  -5   8  10      611.98      623.38     14.26 o 
  -4   8  10       24.22       16.61      7.74 o 
  -3   8  10     1111.34     1204.93     15.51 o 
  -2   8  10       67.47       53.70      8.43 o 
  -1   8  10      390.40      374.82     10.20 o 
   0   8  10      111.25       68.22      6.45 o 
   1   8  10      420.77      402.09     11.11 o 
   2   8  10       77.68       78.41      9.12 o 
   3   8  10     1201.68     1272.61     19.46 o 
   4   8  10       25.53       21.29      7.68 o 
   5   8  10      846.53      859.45     16.81 o 
   6   8  10      239.89      259.42     12.76 o 
   7   8  10       33.47       44.48     11.25 o 
   8   8  10       44.25       49.15     20.72 o 
  -7   9  10      132.34      109.08     13.22 o 
  -6   9  10      153.03      136.70     13.22 o 
  -5   9  10      461.34      421.55     15.03 o 
  -4   9  10       48.00       45.50      8.37 o 
  -3   9  10       36.06       12.25      4.78 o 
  -2   9  10     1290.29     1309.87     19.83 o 
  -1   9  10      217.64      196.68      9.87 o 
   0   9  10      477.96      454.74     16.10 o 
   1   9  10      223.54      182.10     10.27 o 
   2   9  10     1138.39     1152.06     19.45 o 
   3   9  10       36.55       29.15     11.27 o 
   4   9  10       32.35       17.55      8.60 o 
   5   9  10      491.55      425.84     14.09 o 
   6   9  10      167.68      144.27     13.79 o 
   7   9  10      130.04      108.20     16.01 o 
  -6  10  10      193.86      173.44     17.41 o 
  -5  10  10      428.62      447.65     19.68 o 
  -4  10  10       48.30       36.49     10.89 o 
  -3  10  10      287.53      272.50     14.52 o 
  -2  10  10       65.10       42.66     10.84 o 
  -1  10  10      191.97      163.23     13.83 o 
   0  10  10      346.23      318.61     15.46 o 
   1  10  10      179.39      157.05     14.05 o 
   2  10  10      101.46       70.18     10.07 o 
   3  10  10      287.91      250.00     13.67 o 
   4  10  10       85.07       70.48     12.47 o 
   5  10  10      451.68      505.88     18.88 o 
   6  10  10      219.32      199.01     16.63 o 
  -4  11  10      135.66      134.11     16.05 o 
  -3  11  10      149.60      133.29     16.28 o 
  -2  11  10      253.11      175.84     17.19 o 
  -1  11  10      155.63      123.16     15.33 o 
   0  11  10      159.84      134.37     16.13 o 
   1  11  10      112.11       77.22     14.44 o 
   2  11  10      232.00      186.97     16.42 o 
   3  11  10      122.30      101.21     13.62 o 
   4  11  10      104.95      114.59     14.85 o 
  -1  12  10       62.84       35.95     18.26 o 
   0  12  10      861.25      967.38     27.29 o 
   1  12  10       78.05       57.72     20.76 o 
   1   0  11      702.92      715.27      7.83 o 
   2   0  11     7102.70     7507.70     44.37 o 
   3   0  11     2694.89     3104.48     20.22 o 
   4   0  11      684.92      697.82      8.96 o 
   5   0  11      835.01      810.69     12.52 o 
   6   0  11     2147.00     2142.15     20.25 o 
   7   0  11     1007.72     1038.81     16.33 o 
   8   0  11     1379.76     1451.16     19.02 o 
   9   0  11      400.77      359.01     13.13 o 
  10   0  11      397.71      364.95     14.65 o 
  11   0  11       21.38       10.34      7.94 o 
 -11   1  11      165.29      137.34     13.86 o 
 -10   1  11      446.02      463.13     15.89 o 
  -9   1  11      746.57      745.61     16.17 o 
  -8   1  11      230.46      218.41     11.44 o 
  -7   1  11      270.83      252.01      8.58 o 
  -6   1  11      759.20      757.73     14.07 o 
  -5   1  11     1482.88     1416.85     16.15 o 
  -4   1  11     1429.09     1450.10     12.95 o 
  -3   1  11     1558.25     1523.48     14.29 o 
  -2   1  11     1070.28      962.28      7.85 o 
  -1   1  11     4023.73     3774.27     17.74 o 
   0   1  11     1355.08     1049.33     14.55 o 
   1   1  11     4153.41     3961.99     26.44 o 
   2   1  11     1012.08      899.35      8.49 o 
   3   1  11     1713.08     1688.31     12.11 o 
   4   1  11     1504.03     1504.71     10.95 o 
   5   1  11     1745.33     1665.21     13.55 o 
   6   1  11      838.55      844.79     12.40 o 
   7   1  11      277.28      248.50     10.75 o 
   8   1  11      156.61      142.14     10.30 o 
   9   1  11      728.30      746.38     17.26 o 
  10   1  11      477.19      476.87     16.49 o 
  11   1  11      184.89      171.60     13.75 o 
 -11   2  11      212.14      178.99     14.25 o 
 -10   2  11      174.30      165.92     12.96 o 
  -9   2  11      396.83      413.60     12.10 o 
  -8   2  11      573.20      575.89     12.95 o 
  -7   2  11     1139.83     1181.11     15.41 o 
  -6   2  11     1119.53     1131.31     14.19 o 
  -5   2  11      947.43      996.52     16.91 o 
  -4   2  11     1248.70     1255.72     12.64 o 
  -3   2  11     5547.01     5595.93     35.46 o 
  -2   2  11     4844.75     4695.58     21.95 o 
  -1   2  11      547.43      493.89      6.76 o 
   0   2  11       98.70      102.40      4.87 o 
   1   2  11      617.37      577.86      7.32 o 
   2   2  11     4860.20     4756.89     19.07 o 
   3   2  11     5748.09     5951.82     28.77 o 
   4   2  11     1259.91     1273.32     10.97 o 
   5   2  11      954.95      985.85      8.61 o 
   6   2  11     1066.87     1062.28     13.24 o 
   7   2  11     1369.28     1385.68     18.03 o 
   8   2  11      618.21      622.66     14.68 o 
   9   2  11      408.17      428.30     15.93 o 
  10   2  11      197.35      193.18     13.38 o 
  11   2  11      257.67      236.49     15.04 o 
 -11   3  11       84.19       68.05     12.84 o 
 -10   3  11      860.61      857.13     18.76 o 
  -9   3  11      402.47      410.00     12.34 o 
  -8   3  11      801.53      825.63     14.84 o 
  -7   3  11       53.68       36.50      7.72 o 
  -6   3  11      831.17      832.92     12.43 o 
  -5   3  11       40.38       29.50      6.53 o 
  -4   3  11     2497.87     2565.46     21.82 o 
  -3   3  11     2348.11     2449.89     14.55 o 
  -2   3  11      409.87      388.04      6.34 o 
  -1   3  11       15.66       26.02      3.21 o 
   0   3  11      177.79      123.31      5.14 o 
   1   3  11       18.65       50.46      4.84 o 
   2   3  11      402.45      390.63      6.50 o 
   3   3  11     2506.90     2628.79     18.36 o 
   4   3  11     2418.01     2500.31     18.70 o 
   5   3  11       41.65       28.85      2.99 o 
   6   3  11      798.77      788.22     11.01 o 
   7   3  11       34.72       24.67      5.19 o 
   8   3  11      786.46      798.08     12.85 o 
   9   3  11      373.70      380.82     12.68 o 
  10   3  11      757.08      757.29     24.07 o 
  11   3  11      111.18       98.25     16.36 o 
 -10   4  11      149.53      118.94     14.04 o 
  -9   4  11      502.85      507.67     15.03 o 
  -8   4  11      250.67      240.84     11.50 o 
  -7   4  11     2235.22     2311.06     20.74 o 
  -6   4  11      426.73      421.69     10.29 o 
  -5   4  11      850.67      808.64     11.55 o 
  -4   4  11      945.26      969.98     11.40 o 
  -3   4  11     2426.61     2477.98     12.83 o 
  -2   4  11      944.94      908.56      8.46 o 
  -1   4  11     1601.24     1621.81     13.46 o 
   0   4  11        4.26       15.47      2.91 o 
   1   4  11     1629.76     1675.49     11.15 o 
   2   4  11      904.08      874.77      9.18 o 
   3   4  11     2551.77     2577.82     14.52 o 
   4   4  11     1106.69     1147.47     10.40 o 
   5   4  11      810.57      769.74      9.65 o 
   6   4  11      440.36      448.70      8.30 o 
   7   4  11     2293.11     2364.24     23.24 o 
   8   4  11      234.82      235.73     11.88 o 
   9   4  11      490.29      515.23     16.77 o 
  10   4  11      131.23      112.62     17.59 o 
 -10   5  11      252.25      223.99     13.73 o 
  -9   5  11      769.69      765.37     17.02 o 
  -8   5  11      333.94      323.17     12.29 o 
  -7   5  11      429.17      425.66     12.16 o 
  -6   5  11      195.86      183.06      9.51 o 
  -5   5  11     2713.98     2817.62     28.31 o 
  -4   5  11      540.58      500.85      8.23 o 
  -3   5  11      766.69      779.21      8.97 o 
  -2   5  11      838.86      882.87      8.22 o 
  -1   5  11     1960.98     1872.28     10.98 o 
   0   5  11     3037.70     3310.83     14.36 o 
   1   5  11     1907.86     1827.41     10.57 o 
   2   5  11      869.41      931.83      8.92 o 
   3   5  11      771.88      787.74      9.62 o 
   4   5  11      581.56      542.81     10.25 o 
   5   5  11     2509.88     2656.02     15.74 o 
   6   5  11      205.16      183.50      6.40 o 
   7   5  11      457.94      450.06     11.71 o 
   8   5  11      342.05      308.78     15.24 o 
   9   5  11      770.71      785.83     23.24 o 
  10   5  11      248.89      196.27     18.64 o 
  -9   6  11      292.65      268.06     13.21 o 
  -8   6  11     1168.42     1185.98     19.32 o 
  -7   6  11      360.82      321.64     13.32 o 
  -6   6  11      406.67      441.85     12.16 o 
  -5   6  11      950.88      939.77     15.43 o 
  -4   6  11     1934.43     2003.07     20.97 o 
  -3   6  11      366.80      352.37      5.72 o 
  -2   6  11     1648.96     1750.88     12.37 o 
  -1   6  11      488.77      461.96      6.15 o 
   0   6  11       11.98       21.56      5.09 o 
   1   6  11      468.72      437.84      6.52 o 
   2   6  11     1691.72     1766.77     15.20 o 
   3   6  11      332.27      325.99      7.78 o 
   4   6  11     1769.19     1817.10     17.73 o 
   5   6  11      923.24      918.89     12.70 o 
   6   6  11      356.62      354.91     11.30 o 
   7   6  11      344.90      320.88     11.81 o 
   8   6  11     1197.15     1221.74     22.82 o 
   9   6  11      282.68      249.67     17.71 o 
  -9   7  11      468.91      480.76     17.95 o 
  -8   7  11      237.03      230.36     12.72 o 
  -7   7  11       91.83       72.43      9.98 o 
  -6   7  11      163.73      153.38     10.35 o 
  -5   7  11      455.23      431.70     11.21 o 
  -4   7  11     1725.37     1768.57     19.62 o 
  -3   7  11      383.36      328.95      6.39 o 
  -2   7  11      721.77      706.99      9.21 o 
  -1   7  11     1448.97     1475.03     14.91 o 
   0   7  11      612.63      577.55     10.59 o 
   1   7  11     1428.59     1432.35     16.63 o 
   2   7  11      690.40      685.64     11.37 o 
   3   7  11      424.72      363.05     10.73 o 
   4   7  11     1652.20     1726.56     19.23 o 
   5   7  11      409.68      406.83     12.56 o 
   6   7  11      174.63      176.27     10.18 o 
   7   7  11      114.92       84.20      9.68 o 
   8   7  11      203.26      197.38     16.78 o 
   9   7  11      486.95      502.21     21.36 o 
  -8   8  11       99.48       88.38     14.04 o 
  -7   8  11      228.89      227.40     13.66 o 
  -6   8  11      174.08      145.40     11.10 o 
  -5   8  11      174.89      174.93     10.69 o 
  -4   8  11      679.23      661.18     14.26 o 
  -3   8  11     1518.60     1596.00     19.92 o 
  -2   8  11      565.34      608.46     10.83 o 
  -1   8  11      212.37      213.39      7.59 o 
   0   8  11      884.87      913.78     13.52 o 
   1   8  11      257.20      269.28     10.11 o 
   2   8  11      462.94      478.83     13.01 o 
   3   8  11     1412.82     1505.71     18.39 o 
   4   8  11      657.74      638.37     17.43 o 
   5   8  11      159.76      148.45     11.06 o 
   6   8  11      224.20      201.72     12.15 o 
   7   8  11      283.39      260.93     16.97 o 
   8   8  11       68.98       75.60     18.04 o 
  -7   9  11      262.61      261.33     15.49 o 
  -6   9  11      348.65      313.29     15.27 o 
  -5   9  11       49.76       39.60      9.42 o 
  -4   9  11       97.03       70.75     10.77 o 
  -3   9  11       56.86       65.43     11.34 o 
  -2   9  11       58.13       54.18      9.22 o 
  -1   9  11      500.39      499.38     12.62 o 
   0   9  11      549.36      519.19     14.09 o 
   1   9  11      496.87      474.98     12.90 o 
   2   9  11       74.59       69.97      9.82 o 
   3   9  11       28.28       34.02      9.08 o 
   4   9  11       75.88       55.45     10.81 o 
   5   9  11       55.10       46.44     11.18 o 
   6   9  11      462.29      462.08     16.73 o 
   7   9  11      202.54      183.37     16.61 o 
  -6  10  11      174.46      148.07     16.83 o 
  -5  10  11       13.15        1.62      5.80 o 
  -4  10  11      278.10      257.19     15.18 o 
  -3  10  11      187.43      183.15     14.97 o 
  -2  10  11      120.36      117.24     12.58 o 
  -1  10  11      410.13      432.97     15.46 o 
   0  10  11      346.73      316.31     14.05 o 
   1  10  11      370.21      421.17     21.07 o 
   2  10  11      140.00      130.38     11.88 o 
   3  10  11      178.78      188.54     12.88 o 
   4  10  11      321.53      294.30     15.77 o 
   5  10  11       25.61       21.43     11.74 o 
   6  10  11      140.59      127.56     17.50 o 
  -4  11  11      222.11      232.26     18.31 o 
  -3  11  11      164.13      155.67     16.25 o 
  -2  11  11       50.83       22.83     10.61 o 
  -1  11  11       79.60       75.04     13.62 o 
   0  11  11      231.91      241.96     18.54 o 
   1  11  11      130.57      107.96     17.02 o 
   2  11  11       26.45        9.10      5.79 o 
   3  11  11      132.23       95.91     14.52 o 
   4  11  11      194.69      185.41     14.84 o 
   0  12  11       90.97       78.98     16.14 o 
   0   0  12       25.21        6.81      5.96 o 
   1   0  12     1122.87     1160.74      9.66 o 
   2   0  12     7265.87     7836.62     36.19 o 
   3   0  12     6090.22     5920.14     29.29 o 
   4   0  12      193.62      217.57      5.97 o 
   5   0  12        6.74        2.84      1.68 o 
   6   0  12      107.75      108.17      8.76 o 
   7   0  12     2255.78     2337.60     23.03 o 
   8   0  12       31.55       25.11      8.84 o 
   9   0  12      176.22      146.65     11.19 o 
  10   0  12        2.96       -1.38      5.10 o 
  11   0  12      520.84      453.26     17.06 o 
 -11   1  12      320.86      317.33     15.85 o 
 -10   1  12      612.41      616.27     17.27 o 
  -9   1  12      405.02      399.77     14.20 o 
  -8   1  12       25.13       28.02      9.51 o 
  -7   1  12     1367.14     1442.63     18.22 o 
  -6   1  12     1269.52     1281.58     17.26 o 
  -5   1  12      979.01      975.26     14.06 o 
  -4   1  12     1452.52     1385.40     14.00 o 
  -3   1  12      316.74      301.80      6.84 o 
  -2   1  12     1779.06     1805.59     14.89 o 
  -1   1  12     3650.78     3600.18     16.81 o 
   0   1  12      914.46      730.90     24.50 o 
   1   1  12     3426.88     3385.13     16.22 o 
   2   1  12     1630.11     1640.22     11.78 o 
   3   1  12      347.97      345.30      6.35 o 
   4   1  12     1493.66     1414.57     11.78 o 
   5   1  12     1084.68     1076.23     12.43 o 
   6   1  12     1380.78     1373.79     14.42 o 
   7   1  12     1463.38     1538.60     20.17 o 
   8   1  12       16.40        9.14      6.62 o 
   9   1  12      390.08      388.78     13.21 o 
  10   1  12      673.38      649.08     17.34 o 
  11   1  12      351.89      324.23     15.54 o 
 -11   2  12       52.71       53.21     12.55 o 
 -10   2  12      103.58       83.30     10.82 o 
  -9   2  12       25.15       16.45      7.03 o 
  -8   2  12     1951.66     2083.65     25.04 o 
  -7   2  12      426.53      396.34     12.50 o 
  -6   2  12      469.60      456.65     12.06 o 
  -5   2  12      533.30      533.25     11.26 o 
  -4   2  12     1327.64     1317.97     16.43 o 
  -3   2  12     1972.71     1898.84     11.84 o 
  -2   2  12     2831.09     2749.98     17.12 o 
  -1   2  12      774.41      789.77      7.52 o 
   0   2  12      201.95      236.99      5.12 o 
   1   2  12      922.67      937.72      9.47 o 
   2   2  12     2746.10     2650.03     15.02 o 
   3   2  12     2133.43     2065.96     15.24 o 
   4   2  12     1447.38     1423.02     12.65 o 
   5   2  12      582.19      596.47      9.72 o 
   6   2  12      364.20      322.87      7.05 o 
   7   2  12      433.45      427.10     12.10 o 
   8   2  12     2034.46     2142.73     23.23 o 
   9   2  12       12.02       15.50      9.28 o 
  10   2  12      113.41       95.66     12.51 o 
  11   2  12       75.22       62.11     13.94 o 
 -10   3  12      145.61      133.76     11.80 o 
  -9   3  12     1136.27     1199.90     18.41 o 
  -8   3  12       35.71       12.97      7.17 o 
  -7   3  12      302.66      271.52      9.55 o 
  -6   3  12      472.47      481.76     12.03 o 
  -5   3  12     2798.04     2925.47     23.35 o 
  -4   3  12      319.46      336.79      8.23 o 
  -3   3  12      440.66      447.16      7.30 o 
  -2   3  12      114.35      159.15      4.42 o 
  -1   3  12     1096.87     1023.56     12.25 o 
   0   3  12       33.79        9.09      3.28 o 
   1   3  12      961.07      864.31      9.42 o 
   2   3  12       86.06      118.98      5.33 o 
   3   3  12      411.87      416.75      7.31 o 
   4   3  12      294.56      314.60      6.39 o 
   5   3  12     2765.45     2911.39     19.57 o 
   6   3  12      493.35      513.82      9.54 o 
   7   3  12      342.57      316.13      8.75 o 
   8   3  12       48.12       23.00      6.73 o 
   9   3  12     1248.51     1326.21     21.04 o 
  10   3  12      152.25      112.36     13.13 o 
 -10   4  12        1.98        0.02      2.59 o 
  -9   4  12      166.08      133.84     11.25 o 
  -8   4  12      715.78      740.79     15.76 o 
  -7   4  12       34.97       37.71      7.26 o 
  -6   4  12     2639.80     2702.57     23.65 o 
  -5   4  12       87.40       76.42      8.18 o 
  -4   4  12     1898.48     1990.62     17.71 o 
  -3   4  12     1341.95     1270.14     10.64 o 
  -2   4  12     4202.58     4080.97     17.11 o 
  -1   4  12       91.07       83.79      4.74 o 
   0   4  12      137.14      117.87      5.29 o 
   1   4  12       62.26       50.70      5.30 o 
   2   4  12     4143.46     4063.55     19.56 o 
   3   4  12     1394.14     1322.31     10.43 o 
   4   4  12     2092.06     2206.23     16.41 o 
   5   4  12       67.63       51.07      4.60 o 
   6   4  12     2449.50     2529.53     23.23 o 
   7   4  12       75.47       76.40      7.20 o 
   8   4  12      811.26      852.23     19.95 o 
   9   4  12      187.84      151.61     14.14 o 
  10   4  12        0.15        0.62      7.58 o 
 -10   5  12      481.64      515.75     16.85 o 
  -9   5  12      203.61      189.08     12.63 o 
  -8   5  12      397.11      404.13     13.23 o 
  -7   5  12       14.00        4.21      4.23 o 
  -6   5  12      343.68      318.62     12.05 o 
  -5   5  12     1722.84     1692.80     17.03 o 
  -4   5  12     4349.32     4436.15     21.37 o 
  -3   5  12      318.13      277.19      6.48 o 
  -2   5  12       44.63       40.87      4.03 o 
  -1   5  12     2622.16     2770.27     16.94 o 
   0   5  12      419.43      387.59      6.80 o 
   1   5  12     2542.13     2706.68     14.65 o 
   2   5  12       71.83       63.98      4.50 o 
   3   5  12      317.91      273.84      6.87 o 
   4   5  12     4441.73     4530.48     27.02 o 
   5   5  12     1584.10     1558.53     18.58 o 
   6   5  12      502.04      499.95     10.17 o 
   7   5  12        7.15        0.08      2.05 o 
   8   5  12      398.51      410.13     16.34 o 
   9   5  12      180.77      150.57     16.22 o 
  10   5  12      552.29      582.23     23.55 o 
  -9   6  12       67.89       52.02     11.56 o 
  -8   6  12      149.38      154.20     11.35 o 
  -7   6  12      805.26      868.55     17.33 o 
  -6   6  12      127.86      105.32      9.94 o 
  -5   6  12     1138.21     1112.40     17.21 o 
  -4   6  12      145.40      126.71      6.63 o 
  -3   6  12     2190.50     2283.68     18.87 o 
  -2   6  12       40.50       32.76      4.60 o 
  -1   6  12     1193.76     1161.40     11.40 o 
   0   6  12      633.15      607.40      9.84 o 
   1   6  12      994.12      941.77      9.28 o 
   2   6  12       47.31       38.03      6.15 o 
   3   6  12     2222.22     2233.94     14.35 o 
   4   6  12      124.02      102.63      6.57 o 
   5   6  12     1095.53     1063.86     14.54 o 
   6   6  12      134.52      120.59      9.05 o 
   7   6  12      726.68      779.70     17.33 o 
   8   6  12      138.94      117.68     13.65 o 
   9   6  12       87.13       72.39     15.25 o 
  -9   7  12      116.91      101.30     14.11 o 
  -8   7  12      210.00      214.98     14.09 o 
  -7   7  12      256.93      220.01     13.50 o 
  -6   7  12      633.93      602.15     16.25 o 
  -5   7  12      870.65      879.50     18.62 o 
  -4   7  12      850.24      835.02     15.14 o 
  -3   7  12      904.19      882.81     15.29 o 
  -2   7  12       14.30       11.50      3.43 o 
  -1   7  12      921.55      898.44     17.44 o 
   0   7  12     1544.31     1696.33     16.05 o 
   1   7  12     1010.95      972.39     14.52 o 
   2   7  12       28.30       28.16      6.35 o 
   3   7  12      849.32      825.33     13.46 o 
   4   7  12      669.03      673.85     10.93 o 
   5   7  12      944.69      973.22     16.77 o 
   6   7  12      694.10      698.92     15.68 o 
   7   7  12      242.88      229.33     13.27 o 
   8   7  12      199.30      204.35     17.43 o 
   9   7  12      120.10      122.67     17.42 o 
  -8   8  12      339.25      358.27     19.24 o 
  -7   8  12       15.65       10.94      7.71 o 
  -6   8  12      353.29      336.25     17.60 o 
  -5   8  12      667.44      682.02     15.59 o 
  -4   8  12      300.66      281.23     11.66 o 
  -3   8  12       23.57        8.45      5.68 o 
  -2   8  12     3324.13     3490.62     33.08 o 
  -1   8  12      351.11      367.24      9.39 o 
   0   8  12        2.25        3.73      4.60 o 
   1   8  12      316.19      330.69     10.88 o 
   2   8  12     3457.56     3572.57     28.85 o 
   3   8  12       30.63       14.09      6.08 o 
   4   8  12      324.88      312.72     11.51 o 
   5   8  12      632.45      624.73     15.15 o 
   6   8  12      351.15      322.49     15.80 o 
   7   8  12       34.60       31.04      9.34 o 
   8   8  12      282.06      279.93     20.82 o 
  -7   9  12       19.39       21.71     10.69 o 
  -6   9  12      104.43       86.78     13.81 o 
  -5   9  12      521.67      520.58     16.32 o 
  -4   9  12      186.45      176.47     12.85 o 
  -3   9  12      326.41      242.04     13.70 o 
  -2   9  12      161.16      155.09      9.93 o 
  -1   9  12      668.13      757.41     18.38 o 
   0   9  12      227.51      190.69      9.97 o 
   1   9  12      682.71      758.62     15.21 o 
   2   9  12      178.35      172.55     11.47 o 
   3   9  12      353.86      276.62     12.21 o 
   4   9  12      183.52      164.04     13.53 o 
   5   9  12      533.75      498.95     16.38 o 
   6   9  12      116.39      103.98     16.35 o 
   7   9  12       26.12       17.62     11.63 o 
  -6  10  12       68.40       56.65     17.01 o 
  -5  10  12      147.80      129.91     15.12 o 
  -4  10  12      192.00      213.00     15.50 o 
  -3  10  12      395.51      452.82     18.01 o 
  -2  10  12      584.65      609.27     19.09 o 
  -1  10  12      356.11      325.71     14.81 o 
   0  10  12       69.51       62.19     10.93 o 
   1  10  12      341.78      324.06     15.71 o 
   2  10  12      622.76      649.77     17.18 o 
   3  10  12      373.86      380.73     15.33 o 
   4  10  12      172.24      172.40     13.30 o 
   5  10  12      153.18      156.38     15.54 o 
   6  10  12       86.58       74.24     16.58 o 
  -4  11  12      201.60      172.68     17.71 o 
  -3  11  12       43.53       14.92     11.09 o 
  -2  11  12       68.93       61.94     15.45 o 
  -1  11  12       88.60       84.86     15.41 o 
   0  11  12      495.70      505.90     21.68 o 
   1  11  12       89.58      101.94     16.37 o 
   2  11  12       65.43       60.11     14.34 o 
   3  11  12       54.22       42.00     13.16 o 
   4  11  12      259.15      250.22     16.75 o 
   1   0  13      369.43      406.87      6.63 o 
   2   0  13     4395.29     4511.68     18.27 o 
   3   0  13      920.82      966.48      7.80 o 
   4   0  13      447.94      487.73      8.15 o 
   5   0  13     2539.71     2481.62     17.10 o 
   6   0  13      441.78      403.75     11.24 o 
   7   0  13      385.52      351.17     11.65 o 
   8   0  13      145.63      118.62     11.33 o 
   9   0  13      746.68      695.34     16.21 o 
  10   0  13        6.74        4.09      6.31 o 
  11   0  13      150.97      130.12     13.65 o 
 -11   1  13      217.35      181.46     13.91 o 
 -10   1  13      138.88      109.12     11.54 o 
  -9   1  13     1165.67     1216.17     18.94 o 
  -8   1  13     2198.85     2288.97     23.95 o 
  -7   1  13     1669.80     1690.86     19.84 o 
  -6   1  13     2905.34     2962.70     24.58 o 
  -5   1  13      390.97      396.98     11.23 o 
  -4   1  13      134.68      109.38      5.97 o 
  -3   1  13     1862.86     1955.95     13.30 o 
  -2   1  13     5158.69     5248.04     33.93 o 
  -1   1  13      866.94      774.17      8.81 o 
   0   1  13     1226.89     1105.91      9.88 o 
   1   1  13      966.93      907.08      8.92 o 
   2   1  13     5279.70     5333.80     20.74 o 
   3   1  13     1781.42     1859.80     11.95 o 
   4   1  13      198.04      178.19      6.87 o 
   5   1  13      363.21      349.96      6.79 o 
   6   1  13     2856.90     2924.13     19.35 o 
   7   1  13     1828.14     1817.79     20.79 o 
   8   1  13     2117.90     2254.88     23.34 o 
   9   1  13     1117.37     1112.27     18.77 o 
  10   1  13      134.56      113.75     12.09 o 
  11   1  13      227.89      213.06     14.41 o 
 -10   2  13      661.22      704.81     17.24 o 
  -9   2  13      328.49      303.39     13.14 o 
  -8   2  13      330.49      308.83     12.90 o 
  -7   2  13      478.32      487.36     13.72 o 
  -6   2  13     1873.95     1850.75     21.89 o 
  -5   2  13      250.03      252.33      9.47 o 
  -4   2  13     1265.08     1238.52     14.05 o 
  -3   2  13      661.53      633.78      9.66 o 
  -2   2  13     1199.48     1176.98     10.45 o 
  -1   2  13      597.29      617.16      8.28 o 
   0   2  13      492.51      446.59      6.24 o 
   1   2  13      610.60      614.44      7.89 o 
   2   2  13     1210.38     1209.43     10.96 o 
   3   2  13      666.91      642.07      9.11 o 
   4   2  13     1101.96     1032.64     10.98 o 
   5   2  13      263.72      260.58      7.79 o 
   6   2  13     2015.03     1997.30     21.10 o 
   7   2  13      443.83      482.60     10.44 o 
   8   2  13      249.47      244.47     12.02 o 
   9   2  13      324.67      310.40     14.19 o 
  10   2  13      708.67      729.48     19.87 o 
 -10   3  13      588.94      568.79     16.01 o 
  -9   3  13      380.34      334.91     14.75 o 
  -8   3  13      149.63      127.77     10.45 o 
  -7   3  13       74.34       56.87      9.11 o 
  -6   3  13       94.98       78.96      9.02 o 
  -5   3  13       59.34       46.30      7.73 o 
  -4   3  13     1654.48     1701.43     15.64 o 
  -3   3  13     1465.37     1433.52     11.61 o 
  -2   3  13      317.52      300.41      5.37 o 
  -1   3  13     1639.01     1603.12     13.30 o 
   0   3  13     1790.18     1711.26     12.83 o 
   1   3  13     1905.41     1850.48     13.35 o 
   2   3  13      342.01      332.62      7.13 o 
   3   3  13     1568.42     1596.70     12.41 o 
   4   3  13     1530.79     1567.01     15.91 o 
   5   3  13       68.85       58.52      6.28 o 
   6   3  13       42.36       39.20      7.41 o 
   7   3  13      149.12      128.73      9.64 o 
   8   3  13      175.89      171.54     10.04 o 
   9   3  13      357.27      327.20     14.04 o 
  10   3  13      596.35      603.27     18.13 o 
 -10   4  13      322.12      314.84     15.37 o 
  -9   4  13      247.20      271.00     14.93 o 
  -8   4  13      229.41      250.49     13.68 o 
  -7   4  13      467.39      487.92     13.73 o 
  -6   4  13        6.48        5.12      6.08 o 
  -5   4  13      642.68      602.41     13.32 o 
  -4   4  13     1305.18     1245.96     12.21 o 
  -3   4  13     3622.18     3728.37     17.93 o 
  -2   4  13      681.80      618.47      7.83 o 
  -1   4  13      498.94      475.34      7.61 o 
   0   4  13     3131.27     2904.75     17.08 o 
   1   4  13      503.21      471.16      8.10 o 
   2   4  13      741.46      689.59     10.13 o 
   3   4  13     3618.88     3739.50     19.55 o 
   4   4  13     1506.36     1471.98     14.40 o 
   5   4  13      585.21      563.74     10.10 o 
   6   4  13       31.17       33.21      4.82 o 
   7   4  13      516.06      522.06     13.64 o 
   8   4  13      266.27      273.81     15.35 o 
   9   4  13      199.80      230.14     15.65 o 
  10   4  13      345.31      349.14     20.50 o 
 -10   5  13        6.04        3.55      8.66 o 
  -9   5  13      721.31      728.04     19.11 o 
  -8   5  13       34.87       39.37     10.48 o 
  -7   5  13      226.20      230.17     12.26 o 
  -6   5  13      998.03      938.66     14.83 o 
  -5   5  13     1273.48     1279.71     15.78 o 
  -4   5  13      490.08      434.95     10.11 o 
  -3   5  13     1659.15     1573.21     11.43 o 
  -2   5  13      484.21      487.43      7.44 o 
  -1   5  13     3552.48     3518.07     19.98 o 
   0   5  13       23.71       12.93      4.49 o 
   1   5  13     3418.83     3375.68     22.97 o 
   2   5  13      519.60      512.71      8.05 o 
   3   5  13     1634.66     1551.32     14.21 o 
   4   5  13      515.00      464.96      8.73 o 
   5   5  13     1356.37     1356.99     12.39 o 
   6   5  13      820.02      746.56     11.68 o 
   7   5  13      187.76      194.64     13.03 o 
   8   5  13       82.36       76.21     12.30 o 
   9   5  13      712.34      707.90     20.97 o 
  10   5  13       15.16        7.55      9.69 o 
  -9   6  13      325.79      312.64     15.88 o 
  -8   6  13      165.88      146.90     12.61 o 
  -7   6  13        6.94        0.20      2.12 o 
  -6   6  13       76.90       64.36      9.68 o 
  -5   6  13     1066.81     1078.94     15.91 o 
  -4   6  13      650.90      587.21     10.66 o 
  -3   6  13      463.88      473.62      7.81 o 
  -2   6  13      699.41      721.52     10.13 o 
  -1   6  13      602.00      572.07      9.76 o 
   0   6  13      300.24      285.08      6.63 o 
   1   6  13      704.28      676.62      9.34 o 
   2   6  13      638.85      644.06     10.66 o 
   3   6  13      415.37      418.68      8.25 o 
   4   6  13      750.92      706.89     10.57 o 
   5   6  13      840.41      867.23     13.64 o 
   6   6  13       80.87       73.31      9.49 o 
   7   6  13        3.44        9.97      8.49 o 
   8   6  13      139.17      147.04     13.53 o 
   9   6  13      364.29      349.42     20.50 o 
  -8   7  13      348.58      383.21     16.77 o 
  -7   7  13      427.70      416.08     15.57 o 
  -6   7  13      727.60      736.54     16.27 o 
  -5   7  13     1883.63     1904.71     22.24 o 
  -4   7  13      396.10      394.00     12.27 o 
  -3   7  13      810.85      770.23     11.65 o 
  -2   7  13     1222.80     1225.11     12.33 o 
  -1   7  13      231.58      232.88      7.98 o 
   0   7  13     1299.76     1247.53     15.19 o 
   1   7  13      227.89      224.55      8.94 o 
   2   7  13     1282.85     1305.11     14.84 o 
   3   7  13      839.81      803.63     13.62 o 
   4   7  13      352.90      351.83     11.21 o 
   5   7  13     1975.13     2050.46     18.65 o 
   6   7  13      764.51      754.11     18.61 o 
   7   7  13      429.83      425.76     16.65 o 
   8   7  13      354.49      344.93     18.46 o 
  -8   8  13      311.33      276.77     16.69 o 
  -7   8  13      204.46      189.22     13.01 o 
  -6   8  13      381.84      372.85     14.06 o 
  -5   8  13       57.04       39.72      9.47 o 
  -4   8  13     1019.35     1118.69     17.94 o 
  -3   8  13      143.37      143.16     10.58 o 
  -2   8  13       49.91       44.99      6.30 o 
  -1   8  13      369.15      375.47     11.03 o 
   0   8  13     1014.60     1000.60     13.67 o 
   1   8  13      330.32      302.64     10.71 o 
   2   8  13       61.83       53.79      8.47 o 
   3   8  13       84.71       75.30      9.06 o 
   4   8  13      956.74      999.61     16.70 o 
   5   8  13       85.26       61.89      9.50 o 
   6   8  13      384.74      408.07     16.48 o 
   7   8  13      160.68      160.59     15.77 o 
   8   8  13      298.08      255.28     20.34 o 
  -7   9  13      798.02      884.94     22.41 o 
  -6   9  13      538.51      509.86     17.17 o 
  -5   9  13      115.33      103.89     11.69 o 
  -4   9  13      505.46      520.90     17.06 o 
  -3   9  13      461.48      471.96     16.72 o 
  -2   9  13      134.10      115.80      9.95 o 
  -1   9  13      581.32      573.17     19.62 o 
   0   9  13      418.52      448.05     14.23 o 
   1   9  13      550.39      566.81     14.03 o 
   2   9  13      156.61      145.24     10.64 o 
   3   9  13      531.54      579.21     15.15 o 
   4   9  13      455.91      439.87     19.36 o 
   5   9  13      104.28       78.16     13.62 o 
   6   9  13      575.14      539.44     25.93 o 
   7   9  13      822.83      905.79     27.64 o 
  -5  10  13      262.89      257.07     18.00 o 
  -4  10  13      282.96      257.73     16.08 o 
  -3  10  13      417.33      400.81     16.57 o 
  -2  10  13       35.26       13.83      8.18 o 
  -1  10  13      225.66      194.01     15.45 o 
   0  10  13      444.67      437.55     18.75 o 
   1  10  13      197.37      211.88     14.60 o 
   2  10  13       60.37       56.45     12.42 o 
   3  10  13      323.96      310.38     14.50 o 
   4  10  13      256.68      238.92     14.58 o 
   5  10  13      231.93      216.55     15.79 o 
  -3  11  13      147.53      121.38     16.14 o 
  -2  11  13       78.39       67.16     14.80 o 
  -1  11  13       57.63       60.38     14.86 o 
   0  11  13        0.40        3.38     10.82 o 
   1  11  13       84.21       84.93     16.58 o 
   2  11  13       97.36      115.51     15.05 o 
   3  11  13      136.12      118.86     14.97 o 
   0   0  14      107.46       86.52      9.06 o 
   1   0  14     1280.96     1269.29     15.34 o 
   2   0  14      474.67      524.88      6.90 o 
   3   0  14       52.02       48.36      3.46 o 
   4   0  14      367.56      274.33      8.26 o 
   5   0  14      430.47      395.16      8.00 o 
   6   0  14       51.32       39.68      7.73 o 
   7   0  14        3.21        3.96      6.70 o 
   8   0  14      212.97      211.90     11.43 o 
   9   0  14       34.17       21.30      7.90 o 
  10   0  14     1673.48     1778.48     24.30 o 
 -10   1  14       34.03       33.38      9.82 o 
  -9   1  14        1.09        4.36      6.56 o 
  -8   1  14      532.43      551.32     14.49 o 
  -7   1  14      401.03      384.78     12.19 o 
  -6   1  14      768.34      731.18     14.42 o 
  -5   1  14       39.49       33.91      6.71 o 
  -4   1  14      605.19      594.13      9.06 o 
  -3   1  14     2555.23     2360.28     19.16 o 
  -2   1  14     5080.11     5304.69     32.30 o 
  -1   1  14     1117.33     1090.61     10.33 o 
   0   1  14     2096.76     2166.22     13.17 o 
   1   1  14     1083.70     1067.97      9.94 o 
   2   1  14     4969.16     5170.75     25.14 o 
   3   1  14     2769.51     2654.22     13.88 o 
   4   1  14      512.41      498.00      8.62 o 
   5   1  14       34.73       39.62      6.58 o 
   6   1  14      683.78      651.39      9.56 o 
   7   1  14      213.66      186.51     10.28 o 
   8   1  14      471.96      484.94     13.72 o 
   9   1  14        4.98        6.03      4.78 o 
  10   1  14       29.26       15.24      8.10 o 
 -10   2  14      477.64      454.15     15.62 o 
  -9   2  14     1332.22     1390.70     21.69 o 
  -8   2  14       62.26       46.94     10.86 o 
  -7   2  14      420.88      355.09     12.87 o 
  -6   2  14      479.22      476.21     12.46 o 
  -5   2  14     1483.91     1375.31     15.26 o 
  -4   2  14      221.34      200.19      9.45 o 
  -3   2  14     1938.23     1876.06     12.81 o 
  -2   2  14      266.41      213.35      5.89 o 
  -1   2  14     2358.53     2486.31     18.59 o 
   0   2  14     1583.01     1450.45     12.27 o 
   1   2  14     2666.68     2794.08     15.82 o 
   2   2  14      300.62      247.97      6.47 o 
   3   2  14     1792.92     1765.14     13.93 o 
   4   2  14      172.74      135.55      6.11 o 
   5   2  14     1407.02     1315.62     12.96 o 
   6   2  14      385.30      372.95     11.22 o 
   7   2  14      460.90      426.43     13.46 o 
   8   2  14       54.85       49.63      9.75 o 
   9   2  14     1330.43     1391.35     20.76 o 
  10   2  14      467.01      482.03     16.50 o 
 -10   3  14       30.62       22.18      9.48 o 
  -9   3  14       52.75       23.06      8.23 o 
  -8   3  14     1186.93     1202.24     18.87 o 
  -7   3  14      894.65      816.12     16.47 o 
  -6   3  14      604.78      572.53     13.90 o 
  -5   3  14     1508.66     1403.38     17.91 o 
  -4   3  14     2040.10     1938.05     16.39 o 
  -3   3  14      383.84      367.40      7.06 o 
  -2   3  14     2829.12     2802.91     13.28 o 
  -1   3  14      104.17       81.70      4.43 o 
   0   3  14      217.79      167.29      5.55 o 
   1   3  14      102.23       86.13      5.37 o 
   2   3  14     2857.49     2849.49     19.76 o 
   3   3  14      376.41      357.55      8.08 o 
   4   3  14     2037.63     1928.51     18.32 o 
   5   3  14     1528.31     1484.30     19.39 o 
   6   3  14      496.07      455.24     13.87 o 
   7   3  14      899.86      816.93     15.76 o 
   8   3  14     1127.62     1171.58     20.15 o 
   9   3  14       50.20       36.66     10.09 o 
  10   3  14       41.19        9.57      5.35 o 
 -10   4  14      207.10      181.24     14.34 o 
  -9   4  14      666.51      650.24     18.72 o 
  -8   4  14      161.60      167.40     13.20 o 
  -7   4  14      318.05      292.98     12.42 o 
  -6   4  14      166.29      133.22      9.65 o 
  -5   4  14     2805.42     2803.88     24.16 o 
  -4   4  14     2160.32     2116.22     18.78 o 
  -3   4  14     1003.05      981.46     10.40 o 
  -2   4  14     1834.54     1839.22     12.53 o 
  -1   4  14     1752.25     1685.59     13.04 o 
   0   4  14     4357.20     4279.79     29.55 o 
   1   4  14     1506.44     1439.49     12.77 o 
   2   4  14     1857.98     1882.10     15.28 o 
   3   4  14      992.44      992.65     12.00 o 
   4   4  14     2140.71     2122.55     15.73 o 
   5   4  14     2889.51     2859.01     24.51 o 
   6   4  14      226.34      212.49     10.18 o 
   7   4  14      314.83      283.29     12.09 o 
   8   4  14      163.76      144.01     13.84 o 
   9   4  14      719.92      743.07     21.11 o 
  10   4  14      234.88      225.01     19.62 o 
  -9   5  14      505.48      482.61     17.34 o 
  -8   5  14      307.23      318.25     14.37 o 
  -7   5  14     1485.19     1566.24     22.50 o 
  -6   5  14      101.27       81.59      8.44 o 
  -5   5  14       68.01       47.53      6.99 o 
  -4   5  14       53.93       45.89      4.62 o 
  -3   5  14     2569.16     2655.70     16.04 o 
  -2   5  14     1219.17     1187.53     11.53 o 
  -1   5  14        6.13        5.64      3.20 o 
   0   5  14      937.64      884.72     12.00 o 
   1   5  14        2.55        1.35      1.92 o 
   2   5  14     1133.99     1117.59     13.00 o 
   3   5  14     2552.06     2630.80     20.52 o 
   4   5  14       80.04       69.75      6.76 o 
   5   5  14       59.53       31.75      4.48 o 
   6   5  14       76.14       66.75      9.03 o 
   7   5  14     1497.34     1594.26     24.74 o 
   8   5  14      302.01      300.71     15.74 o 
   9   5  14      501.62      468.37     19.02 o 
  -9   6  14       24.93       33.13     13.31 o 
  -8   6  14      117.91       96.09     12.20 o 
  -7   6  14      100.59       81.15     10.98 o 
  -6   6  14     1133.96     1177.69     19.06 o 
  -5   6  14      282.66      245.76     10.64 o 
  -4   6  14      790.69      808.67     12.47 o 
  -3   6  14      575.23      601.24      8.61 o 
  -2   6  14      779.08      754.29      9.81 o 
  -1   6  14     1191.32     1275.02     12.69 o 
   0   6  14      321.55      262.02      5.75 o 
   1   6  14     1185.65     1257.37     15.07 o 
   2   6  14      729.44      697.53      9.15 o 
   3   6  14      573.26      601.28      9.87 o 
   4   6  14      704.07      737.60     10.65 o 
   5   6  14      294.52      269.81      8.46 o 
   6   6  14     1101.76     1165.80     21.44 o 
   7   6  14      103.91       97.74     12.16 o 
   8   6  14      155.46      141.61     14.43 o 
   9   6  14       28.27       12.90     13.92 o 
  -8   7  14      322.97      317.62     16.25 o 
  -7   7  14      569.45      584.21     17.81 o 
  -6   7  14      240.28      234.74     12.62 o 
  -5   7  14       27.01       22.69      7.85 o 
  -4   7  14      344.46      313.78     12.01 o 
  -3   7  14      397.64      363.86     10.33 o 
  -2   7  14      824.85      841.41     12.10 o 
  -1   7  14      466.25      403.24      9.88 o 
   0   7  14       43.05       39.01      7.14 o 
   1   7  14      508.33      448.44     10.92 o 
   2   7  14      822.71      835.63     12.37 o 
   3   7  14      350.19      339.04     10.13 o 
   4   7  14      380.55      359.93     10.69 o 
   5   7  14       27.54       33.75      9.81 o 
   6   7  14      291.93      285.98     14.81 o 
   7   7  14      634.25      689.39     19.76 o 
   8   7  14      316.68      327.20     21.19 o 
  -7   8  14        6.34        7.98      5.16 o 
  -6   8  14       79.44       85.06     11.86 o 
  -5   8  14      391.56      429.47     14.29 o 
  -4   8  14        5.22        4.96      4.72 o 
  -3   8  14       19.14       18.56      7.31 o 
  -2   8  14      244.44      206.79      8.95 o 
  -1   8  14      639.89      649.74     12.28 o 
   0   8  14      169.19      165.94      8.43 o 
   1   8  14      542.23      531.84     12.85 o 
   2   8  14      241.76      223.58     10.58 o 
   3   8  14       39.69       27.04      8.21 o 
   4   8  14       10.38        3.52      2.56 o 
   5   8  14      448.22      477.12     15.66 o 
   6   8  14       89.20       94.96     13.47 o 
   7   8  14        8.10       21.10     10.52 o 
  -6   9  14      698.01      783.02     20.85 o 
  -5   9  14      347.06      329.54     15.25 o 
  -4   9  14      289.05      269.16     14.75 o 
  -3   9  14      215.59      163.18     13.31 o 
  -2   9  14      975.16     1054.32     20.15 o 
  -1   9  14      126.82      101.37     10.69 o 
   0   9  14        0.02        1.20      4.27 o 
   1   9  14      134.79      118.93      9.82 o 
   2   9  14      882.69      981.27     17.55 o 
   3   9  14      212.42      172.86     11.15 o 
   4   9  14      245.19      213.68     14.96 o 
   5   9  14      353.64      366.14     16.69 o 
   6   9  14      669.48      764.38     23.07 o 
  -5  10  14      801.26      864.13     26.52 o 
  -4  10  14      599.48      626.33     20.53 o 
  -3  10  14      192.43      169.85     14.58 o 
  -2  10  14        0.89        0.93      6.06 o 
  -1  10  14      983.49     1045.69     21.66 o 
   0  10  14      488.19      490.20     17.99 o 
   1  10  14      931.81     1003.52     21.95 o 
   2  10  14        0.30       -1.90      8.41 o 
   3  10  14      218.27      202.80     13.45 o 
   4  10  14      612.43      620.96     20.37 o 
   5  10  14      750.88      792.46     26.66 o 
  -3  11  14      723.78      795.56     23.72 o 
  -2  11  14      259.79      267.26     18.90 o 
  -1  11  14      460.49      452.49     22.78 o 
   0  11  14        0.09       -6.73      9.64 o 
   1  11  14      475.62      467.72     21.83 o 
   2  11  14      250.20      249.49     17.21 o 
   3  11  14      750.33      811.58     23.80 o 
   1   0  15        9.68        7.43      2.39 o 
   2   0  15     3769.01     3648.03     18.24 o 
   3   0  15     1069.79     1012.60      7.88 o 
   4   0  15      126.97       93.32      6.84 o 
   5   0  15      764.93      748.36      9.61 o 
   6   0  15       92.49       87.82      9.09 o 
   7   0  15       22.52        3.10      3.31 o 
   8   0  15      688.82      668.68     15.85 o 
   9   0  15     1524.88     1648.93     21.62 o 
  10   0  15       95.48      105.40     12.08 o 
 -10   1  15       66.54       62.27     12.54 o 
  -9   1  15      765.33      765.87     17.71 o 
  -8   1  15      998.28     1004.66     18.01 o 
  -7   1  15      177.41      159.37     10.27 o 
  -6   1  15      731.98      728.24     15.23 o 
  -5   1  15      663.60      673.64     11.94 o 
  -4   1  15      892.76      824.05     10.01 o 
  -3   1  15     2634.83     2561.03     19.13 o 
  -2   1  15     2120.28     1983.96     13.47 o 
  -1   1  15      473.74      442.16      7.59 o 
   0   1  15      136.51      130.10      5.06 o 
   1   1  15      362.50      325.38      6.77 o 
   2   1  15     2031.74     1926.82     16.26 o 
   3   1  15     2550.35     2537.06     13.89 o 
   4   1  15      735.48      666.49      9.39 o 
   5   1  15      746.06      757.07     13.63 o 
   6   1  15      636.16      636.93     13.63 o 
   7   1  15      172.88      150.34     10.41 o 
   8   1  15      997.35      977.57     17.72 o 
   9   1  15      760.83      766.84     16.70 o 
  10   1  15       82.38       67.25     11.98 o 
 -10   2  15      843.43      879.37     19.24 o 
  -9   2  15      359.34      355.06     14.84 o 
  -8   2  15      596.59      626.65     16.44 o 
  -7   2  15      515.89      534.55     14.01 o 
  -6   2  15      183.40      170.26     10.12 o 
  -5   2  15     1168.23     1155.06     15.30 o 
  -4   2  15     2025.12     1983.66     16.58 o 
  -3   2  15     1419.30     1390.76     13.67 o 
  -2   2  15      187.41      180.33      5.66 o 
  -1   2  15      803.38      808.68      8.41 o 
   0   2  15     1613.85     1692.19     13.86 o 
   1   2  15      930.11      957.76      9.83 o 
   2   2  15      261.14      261.47      6.79 o 
   3   2  15     1459.09     1456.52     13.28 o 
   4   2  15     2103.93     2067.57     16.58 o 
   5   2  15     1136.08     1146.53     12.38 o 
   6   2  15      273.44      250.30     10.86 o 
   7   2  15      481.87      495.64     13.18 o 
   8   2  15      606.90      620.90     14.88 o 
   9   2  15      353.39      335.92     13.73 o 
  10   2  15      913.63      966.19     20.54 o 
 -10   3  15      567.03      616.87     17.74 o 
  -9   3  15       54.10       36.98     11.39 o 
  -8   3  15      115.60       86.58     11.40 o 
  -7   3  15       18.43       13.91      6.39 o 
  -6   3  15       24.51       21.99      8.91 o 
  -5   3  15      247.47      245.37      9.05 o 
  -4   3  15     1172.38     1201.47     13.33 o 
  -3   3  15     3598.19     3650.95     18.37 o 
  -2   3  15      479.45      457.00      6.25 o 
  -1   3  15      882.84      921.23      9.50 o 
   0   3  15     2045.57     1957.04     13.67 o 
   1   3  15      760.97      811.50     10.08 o 
   2   3  15      518.61      510.22      8.53 o 
   3   3  15     3386.59     3464.72     20.68 o 
   4   3  15     1075.81     1101.55     13.00 o 
   5   3  15      256.43      252.35      9.89 o 
   6   3  15        6.54        2.61      4.12 o 
   7   3  15       45.78       37.54      8.82 o 
   8   3  15      151.00      118.71     12.70 o 
   9   3  15       42.71       29.62     12.60 o 
  10   3  15      567.44      626.44     22.39 o 
 -10   4  15      279.75      290.26     17.40 o 
  -9   4  15      734.07      772.07     20.64 o 
  -8   4  15      327.83      293.36     15.20 o 
  -7   4  15      188.83      178.47     11.71 o 
  -6   4  15      659.36      614.91     14.47 o 
  -5   4  15      701.22      641.21     12.38 o 
  -4   4  15      683.09      693.91     10.79 o 
  -3   4  15     1260.85     1254.54     11.91 o 
  -2   4  15      104.40       77.55      4.82 o 
  -1   4  15     2830.62     2960.47     26.05 o 
   0   4  15      224.75      146.14      7.39 o 
   1   4  15     2994.01     3097.53     18.46 o 
   2   4  15      124.21      101.01      6.40 o 
   3   4  15     1347.23     1359.44     14.06 o 
   4   4  15      763.73      745.57     10.51 o 
   5   4  15      725.50      678.35     14.16 o 
   6   4  15      802.94      808.31     15.81 o 
   7   4  15      253.24      264.34     13.04 o 
   8   4  15      352.78      304.58     15.77 o 
   9   4  15      791.80      823.97     22.62 o 
  10   4  15      319.29      312.57     20.86 o 
  -9   5  15       18.61        4.24      4.93 o 
  -8   5  15      277.82      289.40     14.88 o 
  -7   5  15       26.48       27.09      8.82 o 
  -6   5  15      227.66      209.24     10.52 o 
  -5   5  15      263.07      227.03      9.70 o 
  -4   5  15      148.55      128.71      6.48 o 
  -3   5  15      123.16      107.08      6.07 o 
  -2   5  15      929.42      903.65     12.36 o 
  -1   5  15     1309.83     1376.06     14.55 o 
   0   5  15      408.64      417.58      8.57 o 
   1   5  15     1268.21     1323.10     12.92 o 
   2   5  15      888.96      879.62     12.29 o 
   3   5  15      108.83       85.68      6.89 o 
   4   5  15      206.54      194.56      8.49 o 
   5   5  15      201.40      177.11      8.72 o 
   6   5  15      279.98      253.32     11.62 o 
   7   5  15       30.11       17.94     10.08 o 
   8   5  15      283.67      286.81     16.37 o 
   9   5  15       39.05       29.83     14.98 o 
  -9   6  15      308.71      303.58     16.22 o 
  -8   6  15      311.75      320.52     15.16 o 
  -7   6  15        9.15        0.94      3.50 o 
  -6   6  15      802.76      786.28     16.10 o 
  -5   6  15     1406.38     1469.47     18.74 o 
  -4   6  15      177.97      146.74      8.66 o 
  -3   6  15     1064.81     1093.22     11.30 o 
  -2   6  15     1826.75     1872.44     15.80 o 
  -1   6  15     2115.17     2123.14     14.30 o 
   0   6  15       66.26       52.77      5.31 o 
   1   6  15     1860.96     1833.60     13.37 o 
   2   6  15     1959.64     2001.32     16.05 o 
   3   6  15     1063.32     1095.78     13.89 o 
   4   6  15      129.61      113.43      6.59 o 
   5   6  15     1575.15     1677.86     17.47 o 
   6   6  15      849.45      854.87     20.50 o 
   7   6  15       14.85       11.48      6.88 o 
   8   6  15      338.37      321.81     18.51 o 
   9   6  15      243.67      229.79     18.70 o 
  -8   7  15      353.88      388.85     17.37 o 
  -7   7  15      275.19      264.88     14.67 o 
  -6   7  15      337.03      300.67     13.59 o 
  -5   7  15       96.39       75.63     10.40 o 
  -4   7  15      581.27      598.07     14.72 o 
  -3   7  15      157.14      167.54      7.27 o 
  -2   7  15     2305.67     2336.60     17.70 o 
  -1   7  15      222.43      222.70      7.12 o 
   0   7  15        1.30       -0.47      2.93 o 
   1   7  15      292.69      278.59     10.19 o 
   2   7  15     2211.37     2236.86     18.86 o 
   3   7  15      217.65      230.31      9.43 o 
   4   7  15      574.63      593.02     12.47 o 
   5   7  15       50.98       34.65     10.35 o 
   6   7  15      314.74      269.04     15.18 o 
   7   7  15      284.23      278.59     16.29 o 
   8   7  15      355.46      387.66     22.11 o 
  -7   8  15      831.72      829.50     19.54 o 
  -6   8  15      604.67      629.24     17.14 o 
  -5   8  15      649.75      704.67     16.80 o 
  -4   8  15     1181.55     1214.59     19.30 o 
  -3   8  15      403.90      443.78     17.57 o 
  -2   8  15       22.62       18.39      7.78 o 
  -1   8  15      495.93      488.15     11.80 o 
   0   8  15      435.88      398.68     12.59 o 
   1   8  15      497.98      500.01     12.82 o 
   2   8  15       21.90       19.33      8.29 o 
   3   8  15      503.04      504.42     13.82 o 
   4   8  15     1054.38     1137.46     18.56 o 
   5   8  15      693.68      756.98     18.23 o 
   6   8  15      567.49      588.44     18.08 o 
   7   8  15      843.77      839.51     24.32 o 
  -6   9  15      207.83      208.49     16.03 o 
  -5   9  15      175.90      148.06     13.30 o 
  -4   9  15      149.17      131.54     12.55 o 
  -3   9  15      397.69      384.49     16.54 o 
  -2   9  15       20.31       22.19      9.95 o 
  -1   9  15      151.56      117.54     10.08 o 
   0   9  15      782.00      858.92     24.99 o 
   1   9  15      133.92      117.86     10.54 o 
   2   9  15       29.15       29.13      9.76 o 
   3   9  15      319.65      286.71     12.87 o 
   4   9  15      116.33       92.97     13.66 o 
   5   9  15      170.56      143.94     14.72 o 
   6   9  15      186.01      162.92     15.89 o 
  -5  10  15      428.17      442.71     19.73 o 
  -4  10  15      378.54      384.06     19.25 o 
  -3  10  15      138.09      111.83     15.27 o 
  -2  10  15      191.87      171.72     14.00 o 
  -1  10  15      383.49      373.70     19.24 o 
   0  10  15      679.50      710.31     22.57 o 
   1  10  15      449.35      441.77     17.13 o 
   2  10  15      157.98      158.64     14.36 o 
   3  10  15      111.70       87.44     12.17 o 
   4  10  15      317.20      321.84     17.64 o 
   5  10  15      399.30      399.13     18.83 o 
  -2  11  15      371.58      351.89     22.39 o 
  -1  11  15      443.11      445.68     21.29 o 
   0  11  15       11.71        7.67      6.55 o 
   1  11  15      405.52      417.05     20.52 o 
   2  11  15      431.56      395.74     19.12 o 
   0   0  16      591.42      685.54     15.12 o 
   1   0  16     1476.60     1454.73     13.71 o 
   2   0  16        0.71        0.37      1.71 o 
   3   0  16     5278.11     5006.98     26.89 o 
   4   0  16      110.17      115.68      6.85 o 
   5   0  16      459.22      406.31     10.35 o 
   6   0  16      202.94      168.54     10.28 o 
   7   0  16       12.89       12.29      4.20 o 
   8   0  16      108.25       75.35     10.19 o 
   9   0  16      128.44      102.71     11.36 o 
  10   0  16       26.87       20.16      9.82 o 
 -10   1  16     1574.43     1786.43     24.48 o 
  -9   1  16      308.49      288.10     13.77 o 
  -8   1  16       98.97       82.10     10.24 o 
  -7   1  16      249.24      204.21     11.65 o 
  -6   1  16      717.01      814.34     16.20 o 
  -5   1  16      656.18      682.31     12.31 o 
  -4   1  16     2981.40     2922.42     19.38 o 
  -3   1  16      815.86      833.85      9.86 o 
  -2   1  16      210.74      155.78      6.24 o 
  -1   1  16     2438.90     2398.30     17.02 o 
   0   1  16     4714.34     4675.42     22.73 o 
   1   1  16     2505.29     2508.69     15.57 o 
   2   1  16      165.16      109.58      5.62 o 
   3   1  16      817.48      838.05      9.49 o 
   4   1  16     3034.33     2960.57     15.72 o 
   5   1  16      619.16      625.49     13.01 o 
   6   1  16      629.53      695.46     14.41 o 
   7   1  16      266.90      218.85     11.57 o 
   8   1  16       85.53       72.84     10.28 o 
   9   1  16      268.96      232.49     12.65 o 
  10   1  16     1573.21     1758.67     24.19 o 
 -10   2  16      370.02      378.44     15.47 o 
  -9   2  16       97.15       99.28     10.68 o 
  -8   2  16      488.49      490.15     14.45 o 
  -7   2  16      345.33      300.29     12.69 o 
  -6   2  16     1591.70     1643.63     20.27 o 
  -5   2  16       69.53       51.42      7.15 o 
  -4   2  16      660.93      591.40     10.73 o 
  -3   2  16       28.73        8.11      3.58 o 
  -2   2  16     4677.65     4522.51     22.19 o 
  -1   2  16     1023.73     1007.98      9.54 o 
   0   2  16       68.62       80.69      5.72 o 
   1   2  16     1007.30      995.20     12.14 o 
   2   2  16     4539.22     4418.32     21.39 o 
   3   2  16       12.30        0.99      2.09 o 
   4   2  16      583.76      507.57      9.85 o 
   5   2  16       95.31       79.69      6.94 o 
   6   2  16     1450.42     1503.37     19.42 o 
   7   2  16      265.27      211.21     11.76 o 
   8   2  16      392.58      378.21     12.39 o 
   9   2  16      113.05       99.66     11.19 o 
  10   2  16      371.00      386.17     16.10 o 
 -10   3  16       16.67        7.93      5.12 o 
  -9   3  16     1751.86     1892.95     31.11 o 
  -8   3  16       19.80        5.60      8.66 o 
  -7   3  16       62.80       41.87     10.71 o 
  -6   3  16       16.63        8.62      3.97 o 
  -5   3  16     3576.89     3823.31     30.13 o 
  -4   3  16       42.59       24.34      4.14 o 
  -3   3  16     1824.41     1873.78     14.10 o 
  -2   3  16     1468.73     1449.52     12.17 o 
  -1   3  16     1208.40     1182.32     10.08 o 
   0   3  16       43.73       53.89      5.04 o 
   1   3  16     1288.06     1233.75     12.28 o 
   2   3  16     1366.53     1399.35     20.81 o 
   3   3  16     1723.13     1773.23     15.71 o 
   4   3  16       32.35       25.29      5.90 o 
   5   3  16     3438.63     3654.28     25.63 o 
   6   3  16       11.01        8.00      6.14 o 
   7   3  16       49.62       35.78      8.89 o 
   8   3  16       17.15        9.60      4.39 o 
   9   3  16     1643.48     1754.50     26.42 o 
  10   3  16       17.41        2.64      3.50 o 
  -9   4  16      112.59       91.11     13.81 o 
  -8   4  16      483.71      502.45     17.65 o 
  -7   4  16      986.09     1038.16     18.92 o 
  -6   4  16      339.56      332.14     12.71 o 
  -5   4  16      124.65      119.89      8.68 o 
  -4   4  16      390.53      394.97      9.43 o 
  -3   4  16     1909.77     1921.01     14.63 o 
  -2   4  16     3021.21     3041.57     17.30 o 
  -1   4  16      702.97      679.91     10.93 o 
   0   4  16      540.65      577.79      9.37 o 
   1   4  16      841.80      823.97     10.90 o 
   2   4  16     3145.75     3146.46     19.41 o 
   3   4  16     1775.30     1761.35     16.08 o 
   4   4  16      479.14      495.61     10.83 o 
   5   4  16      153.77      145.92      8.93 o 
   6   4  16      416.71      413.86     12.49 o 
   7   4  16      937.28      984.66     18.62 o 
   8   4  16      418.02      401.52     17.11 o 
   9   4  16       96.56       66.28     14.39 o 
  -9   5  16      418.37      404.95     17.19 o 
  -8   5  16      160.26      142.72     13.83 o 
  -7   5  16      221.87      185.66     12.76 o 
  -6   5  16      679.31      717.56     13.98 o 
  -5   5  16      699.25      655.27     13.18 o 
  -4   5  16      617.50      646.61     12.43 o 
  -3   5  16     1585.27     1540.51     17.19 o 
  -2   5  16     1018.78     1082.74     12.43 o 
  -1   5  16      143.05      144.44      6.65 o 
   0   5  16       36.61       25.25      4.34 o 
   1   5  16      108.83       94.35      6.48 o 
   2   5  16      912.36      978.75     12.74 o 
   3   5  16     1463.37     1445.97     15.36 o 
   4   5  16      600.41      640.14     11.88 o 
   5   5  16      724.23      685.77     12.90 o 
   6   5  16      600.50      631.10     15.30 o 
   7   5  16      222.47      176.50     13.24 o 
   8   5  16      161.15      144.77     15.91 o 
   9   5  16      398.64      375.02     18.71 o 
  -8   6  16       85.65       91.23     12.56 o 
  -7   6  16     1200.85     1235.56     20.40 o 
  -6   6  16      124.08      104.71     10.61 o 
  -5   6  16       67.82       44.62      9.25 o 
  -4   6  16      131.90      109.23      8.55 o 
  -3   6  16     1756.75     1813.22     14.43 o 
  -2   6  16      414.23      395.19      8.44 o 
  -1   6  16     1109.73     1102.13     11.74 o 
   0   6  16        1.48        0.17      1.37 o 
   1   6  16     1314.59     1305.51     13.04 o 
   2   6  16      396.72      371.02      9.46 o 
   3   6  16     1813.60     1869.18     17.71 o 
   4   6  16      164.84      132.73      8.18 o 
   5   6  16       77.68       46.04      7.93 o 
   6   6  16      149.87      144.13     10.42 o 
   7   6  16     1251.56     1298.90     24.13 o 
   8   6  16       74.10       63.36     14.81 o 
  -8   7  16      118.52      115.82     13.81 o 
  -7   7  16       65.08       51.11     12.62 o 
  -6   7  16      951.67      937.31     19.02 o 
  -5   7  16       63.07       71.81     11.10 o 
  -4   7  16      573.27      531.95     14.88 o 
  -3   7  16      269.43      230.31      7.56 o 
  -2   7  16       36.95       45.16      6.28 o 
  -1   7  16      361.55      378.14     10.61 o 
   0   7  16      711.87      748.18     12.70 o 
   1   7  16      286.83      289.49     10.82 o 
   2   7  16       41.78       49.77      7.50 o 
   3   7  16      216.02      162.92      9.68 o 
   4   7  16      589.52      603.89     14.73 o 
   5   7  16       44.15       49.30     11.20 o 
   6   7  16      906.42      928.02     19.85 o 
   7   7  16       50.58       49.32     12.38 o 
   8   7  16      155.83      166.40     19.18 o 
  -7   8  16      273.97      279.51     15.26 o 
  -6   8  16      503.73      507.40     16.65 o 
  -5   8  16       81.03       72.67     10.80 o 
  -4   8  16      656.78      666.68     15.98 o 
  -3   8  16      419.88      410.15     14.20 o 
  -2   8  16      476.85      497.87     13.65 o 
  -1   8  16      393.93      381.80     11.35 o 
   0   8  16       25.55        7.88      3.14 o 
   1   8  16      366.37      344.79     12.64 o 
   2   8  16      432.85      416.79     13.72 o 
   3   8  16      431.80      449.02     13.53 o 
   4   8  16      696.02      722.22     17.25 o 
   5   8  16       97.44       90.43     13.18 o 
   6   8  16      496.35      510.51     17.43 o 
   7   8  16      270.97      271.03     17.53 o 
  -6   9  16      213.80      187.97     14.68 o 
  -5   9  16     1099.72     1231.27     23.02 o 
  -4   9  16       86.54       77.25     12.55 o 
  -3   9  16        9.94        0.28      5.71 o 
  -2   9  16      147.14      116.85     13.47 o 
  -1   9  16      748.63      873.22     18.92 o 
   0   9  16       37.45       44.69     10.08 o 
   1   9  16      750.63      886.43     19.06 o 
   2   9  16      149.75      125.43     10.45 o 
   3   9  16       11.36        1.85      9.06 o 
   4   9  16      101.88      107.29     13.64 o 
   5   9  16     1075.25     1241.11     24.76 o 
   6   9  16      231.72      199.63     16.18 o 
  -4  10  16      344.86      330.00     18.54 o 
  -3  10  16      254.59      295.28     17.62 o 
  -2  10  16      442.04      450.49     18.43 o 
  -1  10  16      334.93      369.34     19.83 o 
   0  10  16      233.18      199.55     15.23 o 
   1  10  16      316.84      358.73     18.62 o 
   2  10  16      486.35      504.91     18.05 o 
   3  10  16      273.10      286.61     19.28 o 
   4  10  16      308.68      302.14     18.04 o 
  -1  11  16      261.92      287.01     19.82 o 
   0  11  16      840.74      988.98     29.69 o 
   1  11  16      226.86      192.85     20.71 o 
   1   0  17     2979.03     3006.92     22.18 o 
   2   0  17     1812.77     1820.50     12.94 o 
   3   0  17      151.70      131.68      5.69 o 
   4   0  17     3729.92     3661.35     22.40 o 
   5   0  17       26.43       16.89      8.00 o 
   6   0  17      105.43       59.06      8.72 o 
   7   0  17      230.01      197.49     11.90 o 
   8   0  17      194.61      175.45     12.50 o 
   9   0  17      145.65      121.18     12.30 o 
  10   0  17       25.69       13.30      7.03 o 
 -10   1  17      232.36      220.64     14.04 o 
  -9   1  17     1774.13     1894.94     25.96 o 
  -8   1  17      998.97      975.84     21.40 o 
  -7   1  17      114.94       95.75     10.11 o 
  -6   1  17      624.30      523.16     13.14 o 
  -5   1  17     1931.96     2021.61     18.38 o 
  -4   1  17      720.92      775.40     12.72 o 
  -3   1  17      825.78      906.14     11.80 o 
  -2   1  17     1437.07     1438.72     13.00 o 
  -1   1  17     2448.67     2191.24     14.07 o 
   0   1  17     1423.03     1219.92     11.47 o 
   1   1  17     2385.34     2167.59     14.36 o 
   2   1  17     1449.61     1462.83     12.48 o 
   3   1  17      850.90      933.28     10.18 o 
   4   1  17      715.75      765.51      8.95 o 
   5   1  17     1951.80     1996.79     25.12 o 
   6   1  17      498.16      399.76     13.59 o 
   7   1  17      148.82      134.98     10.89 o 
   8   1  17     1033.99     1063.10     19.46 o 
   9   1  17     1812.96     1948.38     24.26 o 
  10   1  17      248.00      236.47     13.84 o 
 -10   2  17      162.25      172.08     13.86 o 
  -9   2  17      277.26      266.53     13.69 o 
  -8   2  17      415.50      378.36     13.87 o 
  -7   2  17      293.43      307.85     13.23 o 
  -6   2  17       61.74       51.17     10.33 o 
  -5   2  17      570.03      562.43     11.80 o 
  -4   2  17     1147.29     1105.59     13.81 o 
  -3   2  17      745.64      737.46      9.33 o 
  -2   2  17     2753.30     2855.94     27.17 o 
  -1   2  17      270.72      264.13      6.31 o 
   0   2  17      271.01      315.97      7.91 o 
   1   2  17      317.06      301.34      8.11 o 
   2   2  17     2725.28     2748.82     18.40 o 
   3   2  17      770.67      743.42     10.56 o 
   4   2  17     1074.32     1020.39     12.70 o 
   5   2  17      548.52      541.27     11.02 o 
   6   2  17       66.00       43.46      9.19 o 
   7   2  17      269.07      278.57     12.78 o 
   8   2  17      372.83      370.01     14.94 o 
   9   2  17      256.94      236.44     12.91 o 
  10   2  17      161.00      154.97     13.45 o 
  -9   3  17      343.84      351.16     17.69 o 
  -8   3  17      454.19      447.75     15.92 o 
  -7   3  17       85.89       66.30     10.64 o 
  -6   3  17      683.17      708.83     15.59 o 
  -5   3  17      386.61      339.26     10.27 o 
  -4   3  17      755.20      784.19     12.15 o 
  -3   3  17     2008.04     2000.23     15.32 o 
  -2   3  17       46.62       31.27      5.02 o 
  -1   3  17      374.96      354.72      7.30 o 
   0   3  17     1699.96     1628.42     12.76 o 
   1   3  17      431.98      393.27      8.24 o 
   2   3  17       28.04       10.88      3.13 o 
   3   3  17     2135.50     2152.00     16.65 o 
   4   3  17      892.83      935.94     12.98 o 
   5   3  17      374.29      344.38     10.11 o 
   6   3  17      682.44      704.15     16.27 o 
   7   3  17       68.07       55.68     10.07 o 
   8   3  17      485.44      495.70     17.15 o 
   9   3  17      364.45      386.98     15.59 o 
  -9   4  17      483.26      470.28     19.06 o 
  -8   4  17      629.87      633.86     19.00 o 
  -7   4  17      496.73      525.62     15.42 o 
  -6   4  17      879.95      870.03     16.25 o 
  -5   4  17      244.00      240.81      8.83 o 
  -4   4  17      453.73      440.95      9.68 o 
  -3   4  17      518.18      517.31      9.18 o 
  -2   4  17     1589.03     1608.81     17.35 o 
  -1   4  17     1058.96     1102.15     12.40 o 
   0   4  17       27.74       26.18      4.89 o 
   1   4  17     1043.45     1071.01     12.38 o 
   2   4  17     1619.85     1666.32     15.16 o 
   3   4  17      407.90      416.35      9.53 o 
   4   4  17      409.52      401.71     10.11 o 
   5   4  17      203.12      196.03      9.01 o 
   6   4  17      822.80      794.06     16.33 o 
   7   4  17      542.94      555.01     16.23 o 
   8   4  17      662.21      673.60     20.30 o 
   9   4  17      472.73      475.95     19.87 o 
  -9   5  17      433.06      400.08     18.00 o 
  -8   5  17      157.09      121.15     13.69 o 
  -7   5  17      309.00      289.04     14.06 o 
  -6   5  17      348.83      340.19     13.38 o 
  -5   5  17      722.64      741.31     14.11 o 
  -4   5  17      158.49      119.92      9.02 o 
  -3   5  17       15.50       19.10      5.12 o 
  -2   5  17      739.05      737.03     11.16 o 
  -1   5  17     1526.66     1548.42     14.31 o 
   0   5  17      146.27      121.39      7.09 o 
   1   5  17     1509.60     1498.78     18.48 o 
   2   5  17      873.33      879.64     12.39 o 
   3   5  17       12.62       18.68      5.15 o 
   4   5  17      211.26      180.32      8.88 o 
   5   5  17      824.72      834.13     13.91 o 
   6   5  17      395.25      397.63     11.86 o 
   7   5  17      299.81      278.46     14.13 o 
   8   5  17      111.87       78.27     13.97 o 
   9   5  17      404.82      387.93     19.57 o 
  -8   6  17      527.27      473.48     18.99 o 
  -7   6  17      783.36      771.55     17.49 o 
  -6   6  17      992.35      957.67     23.70 o 
  -5   6  17      369.02      348.02     12.32 o 
  -4   6  17      201.40      182.01      9.67 o 
  -3   6  17       94.03       74.71      6.32 o 
  -2   6  17     1635.76     1723.89     15.46 o 
  -1   6  17      539.27      560.21      9.65 o 
   0   6  17      128.17       99.73      6.69 o 
   1   6  17      489.69      494.55      9.61 o 
   2   6  17     1394.57     1439.80     14.86 o 
   3   6  17      107.03       80.84      7.96 o 
   4   6  17      282.82      295.81      9.67 o 
   5   6  17      302.88      287.16     10.59 o 
   6   6  17     1083.80     1071.21     17.56 o 
   7   6  17      767.09      760.78     19.54 o 
   8   6  17      577.75      549.36     20.64 o 
  -7   7  17       53.84       51.56     11.30 o 
  -6   7  17      408.76      398.02     15.88 o 
  -5   7  17      675.03      650.06     18.51 o 
  -4   7  17      291.98      284.85     12.86 o 
  -3   7  17      441.19      400.99      9.46 o 
  -2   7  17      797.44      789.73     12.93 o 
  -1   7  17     1346.76     1415.41     16.05 o 
   0   7  17     2737.87     2880.51     23.17 o 
   1   7  17     1195.91     1230.45     16.18 o 
   2   7  17      885.30      892.46     14.64 o 
   3   7  17      459.33      404.04     12.27 o 
   4   7  17      270.25      263.09     11.60 o 
   5   7  17      737.70      751.83     18.13 o 
   6   7  17      396.29      396.35     16.22 o 
   7   7  17       60.69       53.26     13.15 o 
  -7   8  17      452.60      466.94     17.61 o 
  -6   8  17      340.84      328.80     15.09 o 
  -5   8  17       67.10       47.61     11.26 o 
  -4   8  17       13.67       14.23      9.58 o 
  -3   8  17      965.01     1013.72     19.40 o 
  -2   8  17     1142.34     1149.45     20.76 o 
  -1   8  17       33.46       19.92      6.35 o 
   0   8  17      160.65      147.56      9.81 o 
   1   8  17       26.00       19.46      4.13 o 
   2   8  17     1146.17     1201.18     19.58 o 
   3   8  17      977.76     1052.57     19.55 o 
   4   8  17        9.23        9.13      7.19 o 
   5   8  17       63.02       45.57     12.68 o 
   6   8  17      345.29      325.95     17.07 o 
   7   8  17      469.01      487.16     19.14 o 
  -5   9  17       33.20       34.48     11.72 o 
  -4   9  17      902.19      925.17     21.74 o 
  -3   9  17        4.96        5.45      7.74 o 
  -2   9  17      456.50      413.55     17.55 o 
  -1   9  17       72.55       55.18     10.84 o 
   0   9  17     1097.69     1196.91     20.34 o 
   1   9  17       57.87       53.19     11.95 o 
   2   9  17      441.95      434.18     14.52 o 
   3   9  17        0.06        4.46      5.14 o 
   4   9  17      901.53      956.20     22.09 o 
   5   9  17       30.85       22.49     11.55 o 
  -4  10  17       16.05       24.62     13.93 o 
  -3  10  17      408.97      420.50     19.21 o 
  -2  10  17       37.85       54.35     13.48 o 
  -1  10  17      301.26      254.05     18.43 o 
   0  10  17      199.04      165.86     14.23 o 
   1  10  17      332.73      320.20     16.66 o 
   2  10  17       74.56       65.85     14.33 o 
   3  10  17      392.65      421.38     19.77 o 
   4  10  17       20.43       29.91     13.54 o 
   0   0  18      816.50      785.01     14.99 o 
   1   0  18     2471.70     2408.06     16.77 o 
   2   0  18       55.80       62.36      4.69 o 
   3   0  18      874.36      836.19     12.15 o 
   4   0  18     1742.85     1650.03     15.83 o 
   5   0  18        2.75        4.46      3.49 o 
   6   0  18      497.28      564.48     13.59 o 
   7   0  18       91.34       84.09     10.53 o 
   8   0  18      109.29      109.08     12.36 o 
   9   0  18      702.92      697.11     18.52 o 
  10   0  18     1759.82     2039.41     28.62 o 
 -10   1  18      358.12      356.12     15.95 o 
  -9   1  18      291.11      283.07     15.03 o 
  -8   1  18       94.38       75.93     11.25 o 
  -7   1  18      414.90      469.81     13.75 o 
  -6   1  18      260.99      303.10     11.52 o 
  -5   1  18      545.57      575.93     11.80 o 
  -4   1  18     1528.40     1608.80     17.24 o 
  -3   1  18     1963.39     1957.57     20.80 o 
  -2   1  18      374.53      400.32      8.09 o 
  -1   1  18      772.26      724.73      9.98 o 
   0   1  18     1270.99     1192.70     12.89 o 
   1   1  18      795.24      734.50      9.79 o 
   2   1  18      505.79      538.70      9.80 o 
   3   1  18     1974.02     1942.88     15.20 o 
   4   1  18     1598.39     1667.61     13.81 o 
   5   1  18      580.79      615.84     12.09 o 
   6   1  18      231.84      259.76     12.36 o 
   7   1  18      415.89      457.18     15.35 o 
   8   1  18       98.97       60.97     10.83 o 
   9   1  18      278.27      282.81     14.20 o 
  10   1  18      399.40      412.65     16.64 o 
  -9   2  18     1562.92     1759.30     24.54 o 
  -8   2  18      177.82      142.38     11.93 o 
  -7   2  18      477.58      425.56     14.96 o 
  -6   2  18      634.14      663.94     15.89 o 
  -5   2  18      587.86      574.24     12.38 o 
  -4   2  18     2102.63     2180.55     19.63 o 
  -3   2  18      756.46      702.07      9.36 o 
  -2   2  18     1333.94     1305.12     12.84 o 
  -1   2  18     1730.73     1783.36     13.14 o 
   0   2  18     1227.95     1313.40     13.81 o 
   1   2  18     1831.90     1888.88     16.42 o 
   2   2  18     1223.58     1159.91     13.40 o 
   3   2  18      719.51      669.77     10.34 o 
   4   2  18     2041.01     2121.20     17.05 o 
   5   2  18      630.25      594.33     11.71 o 
   6   2  18      710.21      741.66     15.72 o 
   7   2  18      521.62      491.46     14.72 o 
   8   2  18      168.32      135.19     12.04 o 
   9   2  18     1506.71     1625.79     25.44 o 
  -9   3  18      199.49      192.84     16.26 o 
  -8   3  18      563.86      604.47     18.05 o 
  -7   3  18       72.84       52.80     10.63 o 
  -6   3  18      555.67      509.53     13.82 o 
  -5   3  18       14.74        5.06      4.56 o 
  -4   3  18      731.15      747.26     12.29 o 
  -3   3  18      622.62      620.94     10.36 o 
  -2   3  18     6524.02     6547.36     39.13 o 
  -1   3  18     1027.62     1006.82     11.07 o 
   0   3  18        3.49        3.17      2.18 o 
   1   3  18      861.99      818.76     11.07 o 
   2   3  18     6784.03     6754.81     34.28 o 
   3   3  18      672.62      678.06     10.98 o 
   4   3  18      799.07      814.20     13.16 o 
   5   3  18       47.80       32.67      7.85 o 
   6   3  18      667.78      654.14     16.20 o 
   7   3  18       81.23       66.31     11.31 o 
   8   3  18      622.33      629.39     18.73 o 
   9   3  18      158.63      141.79     14.96 o 
  -9   4  18      996.29     1025.49     24.18 o 
  -8   4  18      178.22      182.51     15.30 o 
  -7   4  18      463.68      466.91     15.49 o 
  -6   4  18      208.70      184.75     11.13 o 
  -5   4  18     1388.55     1412.18     16.10 o 
  -4   4  18      547.30      524.67     10.81 o 
  -3   4  18     1259.01     1321.93     13.76 o 
  -2   4  18     2731.68     2809.98     25.82 o 
  -1   4  18     1434.54     1371.03     14.01 o 
   0   4  18      540.34      579.73      9.72 o 
   1   4  18     1519.45     1461.95     14.42 o 
   2   4  18     2587.18     2612.57     18.87 o 
   3   4  18     1222.27     1294.78     16.36 o 
   4   4  18      420.74      395.07     10.36 o 
   5   4  18     1428.73     1463.69     19.08 o 
   6   4  18      189.46      183.11     10.08 o 
   7   4  18      427.17      437.65     14.75 o 
   8   4  18      159.96      150.25     14.40 o 
   9   4  18      883.13      912.65     23.51 o 
  -8   5  18        7.78        1.66      5.64 o 
  -7   5  18      957.18     1053.11     19.73 o 
  -6   5  18      328.72      322.24     13.49 o 
  -5   5  18      160.94      143.90      9.82 o 
  -4   5  18       35.91       10.58      4.59 o 
  -3   5  18     1665.96     1739.42     15.28 o 
  -2   5  18      243.53      215.86      7.96 o 
  -1   5  18      960.12      990.46     12.55 o 
   0   5  18      178.56      159.13      7.45 o 
   1   5  18      892.37      914.93     12.49 o 
   2   5  18      228.76      192.87      8.43 o 
   3   5  18     1606.03     1633.10     18.98 o 
   4   5  18       62.90       29.45      6.18 o 
   5   5  18      182.33      163.30      9.71 o 
   6   5  18      311.87      306.53     11.44 o 
   7   5  18      976.39     1042.17     20.74 o 
   8   5  18        1.37       -0.17      3.68 o 
  -8   6  18       44.61       40.79     13.56 o 
  -7   6  18      204.12      192.11     14.20 o 
  -6   6  18      977.34      984.33     19.94 o 
  -5   6  18       67.14       58.39      9.50 o 
  -4   6  18     1633.53     1762.78     19.22 o 
  -3   6  18      335.25      340.19      8.70 o 
  -2   6  18      343.27      321.39      9.02 o 
  -1   6  18      243.04      256.94      8.36 o 
   0   6  18     2562.25     2607.77     29.28 o 
   1   6  18      215.49      227.66      8.35 o 
   2   6  18      388.86      353.68      9.58 o 
   3   6  18      285.27      261.17      9.78 o 
   4   6  18     1532.00     1671.92     24.48 o 
   5   6  18       72.91       60.32      8.47 o 
   6   6  18      839.44      854.43     17.06 o 
   7   6  18      191.41      172.06     12.50 o 
   8   6  18       58.53       44.95     13.60 o 
  -7   7  18      597.75      636.31     18.78 o 
  -6   7  18      188.07      176.01     13.21 o 
  -5   7  18      382.06      391.42     15.02 o 
  -4   7  18      212.83      181.32     12.24 o 
  -3   7  18      903.16      928.47     14.37 o 
  -2   7  18      305.06      323.06     10.33 o 
  -1   7  18      432.51      412.22     12.60 o 
   0   7  18       46.05       42.66      7.73 o 
   1   7  18      387.46      378.32     11.04 o 
   2   7  18      265.18      271.14     10.52 o 
   3   7  18      966.47     1010.24     16.69 o 
   4   7  18      215.51      182.60     11.29 o 
   5   7  18      387.31      425.05     15.55 o 
   6   7  18      193.93      181.57     13.92 o 
   7   7  18      646.16      674.24     20.02 o 
  -6   8  18      624.97      631.76     18.35 o 
  -5   8  18      508.25      534.68     18.02 o 
  -4   8  18      175.33      139.63     12.73 o 
  -3   8  18      429.46      416.26     15.28 o 
  -2   8  18       91.37       83.54      9.58 o 
  -1   8  18      127.33      105.19      8.96 o 
   0   8  18       60.19       50.63      9.91 o 
   1   8  18      130.66      113.68      9.14 o 
   2   8  18       71.79       78.22      9.58 o 
   3   8  18      392.88      381.49     14.79 o 
   4   8  18      155.36      116.43     13.24 o 
   5   8  18      512.08      569.95     19.30 o 
   6   8  18      667.37      693.31     21.67 o 
  -5   9  18      204.60      212.39     15.63 o 
  -4   9  18      161.92      151.68     14.79 o 
  -3   9  18       11.32        2.12      3.77 o 
  -2   9  18      450.48      472.02     18.30 o 
  -1   9  18      290.29      325.91     16.71 o 
   0   9  18      355.67      364.41     14.57 o 
   1   9  18      262.39      275.60     13.07 o 
   2   9  18      526.40      559.92     17.10 o 
   3   9  18       12.63        1.05      3.53 o 
   4   9  18      139.66      127.29     14.53 o 
   5   9  18      251.72      262.39     17.11 o 
  -3  10  18       76.39       47.22     13.15 o 
  -2  10  18       23.80        9.12      7.07 o 
  -1  10  18      189.89      168.68     16.12 o 
   0  10  18        1.66       -0.43      4.75 o 
   1  10  18      212.92      205.71     14.97 o 
   2  10  18       27.83       25.85     11.70 o 
   3  10  18       90.93       64.08     17.23 o 
   1   0  19     3760.18     3981.94     21.06 o 
   2   0  19     1539.20     1516.23     12.68 o 
   3   0  19       79.95       46.96      4.11 o 
   4   0  19      229.35      219.73      8.58 o 
   5   0  19     3089.66     3062.02     23.06 o 
   6   0  19     1344.97     1271.42     16.90 o 
   7   0  19       12.08        9.84      8.96 o 
   8   0  19      574.03      507.80     16.16 o 
   9   0  19     1235.44     1360.03     23.88 o 
  -9   1  19      271.50      262.48     14.47 o 
  -8   1  19      785.86      759.78     17.45 o 
  -7   1  19       59.80       55.27      9.90 o 
  -6   1  19      710.55      665.96     12.80 o 
  -5   1  19      363.42      311.99     10.98 o 
  -4   1  19      481.36      513.65     11.64 o 
  -3   1  19      629.64      638.26     10.62 o 
  -2   1  19     2107.19     2132.04     19.60 o 
  -1   1  19      528.47      500.80      8.76 o 
   0   1  19       82.30       76.78      6.24 o 
   1   1  19      577.88      553.01      8.86 o 
   2   1  19     2005.16     2029.84     18.71 o 
   3   1  19      657.70      677.58     10.33 o 
   4   1  19      420.19      427.44     11.60 o 
   5   1  19      354.67      309.10     10.03 o 
   6   1  19      852.79      828.90     14.80 o 
   7   1  19       95.85       81.95     12.09 o 
   8   1  19      708.75      640.79     18.64 o 
   9   1  19      291.77      263.31     15.32 o 
  -9   2  19      245.64      217.55     14.92 o 
  -8   2  19      294.58      260.84     14.07 o 
  -7   2  19       76.55       55.86     11.32 o 
  -6   2  19     1579.95     1579.87     20.57 o 
  -5   2  19      382.41      365.04     11.17 o 
  -4   2  19     2170.31     2254.17     23.03 o 
  -3   2  19      262.10      247.21      7.71 o 
  -2   2  19     1349.74     1365.07     16.79 o 
  -1   2  19     2349.21     2392.20     15.86 o 
   0   2  19     2794.74     2995.70     20.42 o 
   1   2  19     2251.08     2280.52     18.30 o 
   2   2  19     1244.31     1240.84     12.83 o 
   3   2  19      261.95      240.89      8.09 o 
   4   2  19     2178.94     2221.93     17.78 o 
   5   2  19      499.90      499.07     11.01 o 
   6   2  19     1413.80     1415.45     19.83 o 
   7   2  19       70.90       29.94      8.81 o 
   8   2  19      343.10      315.57     15.43 o 
   9   2  19      229.45      225.77     15.02 o 
  -9   3  19      139.10      126.68     14.75 o 
  -8   3  19       13.17        0.14      6.43 o 
  -7   3  19     1812.80     1931.53     23.93 o 
  -6   3  19       49.23       34.33      7.98 o 
  -5   3  19      340.71      326.78     10.84 o 
  -4   3  19       32.25       13.42      3.49 o 
  -3   3  19     1450.47     1498.37     17.78 o 
  -2   3  19      941.20      941.84      9.97 o 
  -1   3  19     1734.28     1845.12     16.54 o 
   0   3  19      450.34      489.27     10.63 o 
   1   3  19     1876.69     1984.28     20.05 o 
   2   3  19      961.24      972.82     12.29 o 
   3   3  19     1290.58     1344.94     19.03 o 
   4   3  19       23.33       15.46      4.40 o 
   5   3  19      361.91      348.27     10.55 o 
   6   3  19       43.23       26.25      8.42 o 
   7   3  19     1880.30     2005.72     26.15 o 
   8   3  19       10.25        0.13      4.48 o 
   9   3  19      170.43      149.11     14.95 o 
  -9   4  19       48.46       28.75     13.55 o 
  -8   4  19      107.17       86.80     14.79 o 
  -7   4  19       39.66       40.27      9.81 o 
  -6   4  19     1164.62     1157.69     18.18 o 
  -5   4  19      258.80      247.41      9.64 o 
  -4   4  19      532.59      524.19     11.22 o 
  -3   4  19      395.79      374.42      9.23 o 
  -2   4  19      537.83      551.15      8.11 o 
  -1   4  19      163.10      158.70      7.51 o 
   0   4  19     1953.71     1896.05     15.75 o 
   1   4  19      194.40      190.08      7.76 o 
   2   4  19      488.74      492.35     10.24 o 
   3   4  19      351.08      321.30      9.35 o 
   4   4  19      499.10      531.98     11.74 o 
   5   4  19      255.97      243.67     10.01 o 
   6   4  19     1003.34     1027.29     19.62 o 
   7   4  19       36.95       11.77      6.91 o 
   8   4  19      131.01       88.28     13.75 o 
   9   4  19       34.49       35.23     14.51 o 
  -8   5  19      357.98      398.90     16.19 o 
  -7   5  19       75.32       72.26     11.91 o 
  -6   5  19      446.01      446.20     14.58 o 
  -5   5  19      176.76      134.20     10.24 o 
  -4   5  19      434.60      427.57     10.45 o 
  -3   5  19        5.65        6.11      2.16 o 
  -2   5  19     1512.51     1584.17     16.28 o 
  -1   5  19      108.78      112.90      7.16 o 
   0   5  19      122.54       87.89      7.05 o 
   1   5  19       87.05       80.92      7.03 o 
   2   5  19     1435.96     1519.13     16.06 o 
   3   5  19        2.74       -0.10      2.11 o 
   4   5  19      535.49      544.86     12.01 o 
   5   5  19      194.94      175.54      9.79 o 
   6   5  19      400.39      416.34     12.32 o 
   7   5  19       98.70       93.07     11.00 o 
   8   5  19      361.35      385.52     17.51 o 
  -8   6  19       96.81       71.02     13.14 o 
  -7   6  19       67.88       51.12     11.85 o 
  -6   6  19       82.68       72.12     12.45 o 
  -5   6  19     1791.97     1996.96     27.73 o 
  -4   6  19       68.75       61.47      9.42 o 
  -3   6  19      287.34      277.56      9.55 o 
  -2   6  19       14.00        7.26      5.01 o 
  -1   6  19     1063.44     1027.84     13.22 o 
   0   6  19      688.25      695.97     12.14 o 
   1   6  19     1070.30     1058.24     13.61 o 
   2   6  19        9.10       -0.47      4.10 o 
   3   6  19      281.60      294.10     10.18 o 
   4   6  19       78.26       61.78      7.71 o 
   5   6  19     1816.13     2034.75     22.75 o 
   6   6  19       80.84       86.51     10.74 o 
   7   6  19       54.85       40.19     10.95 o 
   8   6  19       84.69       67.52     16.12 o 
  -7   7  19      100.38       94.10     13.40 o 
  -6   7  19      198.98      213.31     14.08 o 
  -5   7  19      101.78       94.02     12.32 o 
  -4   7  19      339.91      329.30     14.27 o 
  -3   7  19      176.53      180.26     10.02 o 
  -2   7  19     1160.53     1234.45     16.34 o 
  -1   7  19      244.47      217.06     11.05 o 
   0   7  19        4.34        4.20      6.83 o 
   1   7  19      246.45      233.29     10.49 o 
   2   7  19     1232.55     1333.42     17.66 o 
   3   7  19      162.24      146.80     10.34 o 
   4   7  19      362.33      331.62     12.57 o 
   5   7  19      106.96       87.90     11.52 o 
   6   7  19      227.87      232.40     15.02 o 
   7   7  19       88.28       73.92     15.35 o 
  -6   8  19      386.68      412.07     17.54 o 
  -5   8  19      141.72      139.11     14.37 o 
  -4   8  19      682.69      769.30     19.82 o 
  -3   8  19       99.32       78.63     12.71 o 
  -2   8  19      341.86      306.95     14.54 o 
  -1   8  19      303.19      286.39     11.29 o 
   0   8  19      366.72      345.48     12.61 o 
   1   8  19      311.01      290.63     11.22 o 
   2   8  19      365.71      341.12     12.57 o 
   3   8  19      108.98      103.99     11.17 o 
   4   8  19      661.09      716.04     22.63 o 
   5   8  19      169.28      154.33     15.22 o 
   6   8  19      317.06      324.31     17.79 o 
  -4   9  19       54.49       45.63     14.12 o 
  -3   9  19      807.86      829.14     24.35 o 
  -2   9  19       65.63       52.97     12.93 o 
  -1   9  19      120.37      132.88     15.05 o 
   0   9  19       19.24        4.72      2.79 o 
   1   9  19      192.71      178.30     12.07 o 
   2   9  19       64.72       55.03     12.75 o 
   3   9  19      854.04      873.93     19.93 o 
   4   9  19       54.74       48.70     13.20 o 
  -2  10  19      217.91      188.19     16.72 o 
  -1  10  19       87.97       80.15     14.75 o 
   0  10  19      869.73      986.75     27.46 o 
   1  10  19       76.56       64.09     13.77 o 
   2  10  19      232.84      232.27     15.72 o 
   0   0  20      119.00      138.91      9.45 o 
   1   0  20      283.27      281.50      7.60 o 
   2   0  20     1004.88      936.91     10.12 o 
   3   0  20     1553.77     1573.32     17.44 o 
   4   0  20      618.88      545.34     13.81 o 
   5   0  20      216.30      207.93      9.44 o 
   6   0  20      113.68       97.95      9.39 o 
   7   0  20      229.99      228.51     13.10 o 
   8   0  20      363.40      315.40     14.22 o 
   9   0  20      205.02      178.74     14.00 o 
  -9   1  20      381.65      356.32     15.77 o 
  -8   1  20      227.73      207.61     13.27 o 
  -7   1  20      693.88      696.65     15.09 o 
  -6   1  20      183.05      178.40     10.47 o 
  -5   1  20      141.92      121.59      9.34 o 
  -4   1  20      171.89      167.53      9.38 o 
  -3   1  20      682.31      702.16     10.58 o 
  -2   1  20      773.59      774.36     10.15 o 
  -1   1  20     1536.45     1606.11     14.91 o 
   0   1  20       67.61       62.10      6.71 o 
   1   1  20     1651.82     1686.62     13.45 o 
   2   1  20      866.50      861.37     12.33 o 
   3   1  20      616.25      609.46     10.56 o 
   4   1  20      265.49      290.57      7.28 o 
   5   1  20      133.17      106.95      8.39 o 
   6   1  20      157.81      147.88      9.40 o 
   7   1  20      775.63      777.32     17.89 o 
   8   1  20      286.23      297.38     16.24 o 
   9   1  20      359.75      325.18     17.38 o 
  -9   2  20      154.02      144.76     13.98 o 
  -8   2  20      247.04      225.24     14.25 o 
  -7   2  20      538.17      492.93     15.02 o 
  -6   2  20      685.92      739.42     14.74 o 
  -5   2  20      597.74      597.35     13.70 o 
  -4   2  20      158.68      133.96      8.72 o 
  -3   2  20       47.05       40.17      5.77 o 
  -2   2  20     1346.72     1351.49     13.79 o 
  -1   2  20      597.72      631.41     10.21 o 
   0   2  20      304.05      289.13      8.62 o 
   1   2  20      717.58      757.52     12.27 o 
   2   2  20     1529.48     1546.28     13.55 o 
   3   2  20       75.92       67.26      6.70 o 
   4   2  20      199.82      159.55      8.15 o 
   5   2  20      589.12      605.94     11.85 o 
   6   2  20      751.32      810.17     15.51 o 
   7   2  20      536.60      506.55     15.27 o 
   8   2  20      237.34      212.44     13.97 o 
   9   2  20      123.22      119.36     13.52 o 
  -9   3  20      340.83      290.96     17.35 o 
  -8   3  20      411.08      347.69     16.26 o 
  -7   3  20       57.08       35.96     10.74 o 
  -6   3  20      476.48      454.29     14.16 o 
  -5   3  20      875.06      847.01     15.01 o 
  -4   3  20     1101.08     1176.93     15.58 o 
  -3   3  20      623.70      612.94     11.96 o 
  -2   3  20     3304.16     3301.53     21.09 o 
  -1   3  20     2113.42     2104.57     17.03 o 
   0   3  20      164.12      119.79      6.85 o 
   1   3  20     2269.01     2277.64     19.28 o 
   2   3  20     3288.01     3302.42     20.86 o 
   3   3  20      555.53      538.85     10.51 o 
   4   3  20     1182.21     1240.58     14.80 o 
   5   3  20      895.31      893.78     14.52 o 
   6   3  20      491.33      498.18     14.37 o 
   7   3  20       57.63       42.64     10.32 o 
   8   3  20      428.48      394.87     17.52 o 
   9   3  20      293.57      260.42     16.85 o 
  -8   4  20      407.93      380.99     16.71 o 
  -7   4  20       14.19       10.45      6.85 o 
  -6   4  20      509.06      488.83     14.36 o 
  -5   4  20      579.56      585.32     12.69 o 
  -4   4  20      230.93      197.15      9.37 o 
  -3   4  20     1417.21     1376.19     16.22 o 
  -2   4  20      437.46      466.87     10.13 o 
  -1   4  20     1795.92     1793.65     14.55 o 
   0   4  20      371.16      377.02      8.63 o 
   1   4  20     1714.53     1726.77     15.96 o 
   2   4  20      486.30      555.39     10.89 o 
   3   4  20     1397.67     1385.05     17.12 o 
   4   4  20      308.26      284.08      9.82 o 
   5   4  20      487.76      496.67     12.28 o 
   6   4  20      524.88      491.14     13.53 o 
   7   4  20       15.23        6.25      3.60 o 
   8   4  20      387.27      347.59     17.30 o 
  -8   5  20      154.35      143.59     13.79 o 
  -7   5  20      692.32      701.42     17.79 o 
  -6   5  20      318.19      279.39     13.43 o 
  -5   5  20      232.40      197.45     11.37 o 
  -4   5  20     1469.97     1503.29     16.87 o 
  -3   5  20      641.79      678.85     11.63 o 
  -2   5  20     2022.08     2091.33     18.02 o 
  -1   5  20      948.07      991.63     13.34 o 
   0   5  20     1175.70     1228.24     14.08 o 
   1   5  20      812.01      833.63     12.57 o 
   2   5  20     2117.92     2146.22     19.22 o 
   3   5  20      717.04      751.90     12.97 o 
   4   5  20     1456.02     1488.75     18.18 o 
   5   5  20      243.04      189.34      9.92 o 
   6   5  20      322.99      305.75     11.65 o 
   7   5  20      701.85      711.37     16.42 o 
   8   5  20      138.88      131.82     13.09 o 
  -7   6  20      105.89       97.13     13.30 o 
  -6   6  20      403.39      398.54     15.67 o 
  -5   6  20       14.35       -0.03      4.10 o 
  -4   6  20      391.18      363.81     13.03 o 
  -3   6  20      760.68      839.60     13.44 o 
  -2   6  20      169.03      129.66      8.58 o 
  -1   6  20      495.65      488.27     10.69 o 
   0   6  20     1615.45     1743.14     21.85 o 
   1   6  20      479.12      446.95     10.63 o 
   2   6  20      177.02      146.10      8.66 o 
   3   6  20      890.50      979.66     15.32 o 
   4   6  20      379.00      373.53     11.43 o 
   5   6  20       17.28        2.29      3.51 o 
   6   6  20      398.48      418.09     15.11 o 
   7   6  20      155.09      133.20     13.57 o 
  -6   7  20      609.96      636.90     18.47 o 
  -5   7  20      171.87      158.06     13.15 o 
  -4   7  20      635.65      635.56     16.95 o 
  -3   7  20      246.91      226.99     11.26 o 
  -2   7  20        3.90        0.03      6.02 o 
  -1   7  20        7.93        5.70      5.66 o 
   0   7  20      394.31      377.53     11.75 o 
   1   7  20       21.47       18.13      5.02 o 
   2   7  20        0.22       -0.05      2.83 o 
   3   7  20      242.70      246.53     11.52 o 
   4   7  20      565.66      599.38     14.31 o 
   5   7  20      194.71      175.44     12.72 o 
   6   7  20      571.07      616.08     18.89 o 
  -5   8  20      255.35      277.19     16.26 o 
  -4   8  20      264.28      261.05     15.37 o 
  -3   8  20       82.18       68.04     12.97 o 
  -2   8  20      573.89      578.08     17.81 o 
  -1   8  20       66.95       29.43      6.85 o 
   0   8  20      138.28      132.90     10.09 o 
   1   8  20       46.85       19.70      5.24 o 
   2   8  20      569.86      599.13     14.75 o 
   3   8  20       81.37       65.33     10.72 o 
   4   8  20      257.96      283.18     15.17 o 
   5   8  20      302.68      318.03     17.34 o 
  -4   9  20       10.96        3.04      6.40 o 
  -3   9  20      342.79      335.37     18.69 o 
  -2   9  20        0.08       -2.46     10.77 o 
  -1   9  20      236.45      231.60     16.96 o 
   0   9  20      385.59      367.09     16.83 o 
   1   9  20      201.74      214.94     12.84 o 
   2   9  20       11.03       -0.36      4.00 o 
   3   9  20      329.85      312.53     15.53 o 
   4   9  20       19.12       15.41      9.28 o 
  -1  10  20       18.38        0.67      4.23 o 
   0  10  20      118.54       99.25     16.62 o 
   1  10  20       41.11       37.27     13.58 o 
   1   0  21      369.48      352.28      8.72 o 
   2   0  21     2303.13     2287.00     22.67 o 
   3   0  21     1160.71     1271.64     14.70 o 
   4   0  21      227.72      187.67      8.61 o 
   5   0  21        6.74        2.18      3.46 o 
   6   0  21     1096.85     1117.24     16.68 o 
   7   0  21       28.60        7.05      5.03 o 
   8   0  21     1220.86     1350.30     23.33 o 
   9   0  21       14.94        3.51      7.59 o 
  -9   1  21      421.94      411.65     16.83 o 
  -8   1  21      191.17      154.98     13.12 o 
  -7   1  21      363.15      361.13     14.56 o 
  -6   1  21      298.35      254.44     11.74 o 
  -5   1  21     1220.86     1211.45     17.28 o 
  -4   1  21      388.58      381.04     11.48 o 
  -3   1  21       40.83       33.35      5.35 o 
  -2   1  21      143.95      135.10      6.36 o 
  -1   1  21     3000.90     3108.03     19.25 o 
   0   1  21      796.48      664.01     11.44 o 
   1   1  21     2929.32     3017.06     21.80 o 
   2   1  21      137.08      113.65      7.86 o 
   3   1  21       31.34       28.53      6.53 o 
   4   1  21      361.72      373.63      9.02 o 
   5   1  21     1406.74     1427.80     18.45 o 
   6   1  21      234.23      200.15     10.46 o 
   7   1  21      338.52      299.79     12.71 o 
   8   1  21      207.47      165.64     12.80 o 
   9   1  21      458.94      480.80     17.96 o 
  -9   2  21      284.16      277.53     16.12 o 
  -8   2  21      153.97      130.93     12.35 o 
  -7   2  21     1211.74     1255.91     19.94 o 
  -6   2  21      953.81      917.32     16.83 o 
  -5   2  21       46.02       34.25      8.28 o 
  -4   2  21      132.88      125.35      9.33 o 
  -3   2  21      802.99      827.57     11.94 o 
  -2   2  21     1243.16     1293.29     14.02 o 
  -1   2  21      451.80      447.35      8.13 o 
   0   2  21       61.19       49.90      5.54 o 
   1   2  21      572.76      565.49     11.43 o 
   2   2  21     1093.75     1154.86     15.05 o 
   3   2  21      681.14      692.19     12.92 o 
   4   2  21      100.73       80.13      7.39 o 
   5   2  21       51.28       37.70      7.29 o 
   6   2  21     1011.20      954.01     16.60 o 
   7   2  21     1264.19     1366.86     21.57 o 
   8   2  21      175.50      131.91     14.33 o 
   9   2  21      305.39      280.91     16.78 o 
  -8   3  21      190.44      173.19     13.75 o 
  -7   3  21      187.63      182.25     12.97 o 
  -6   3  21     1168.01     1237.51     19.87 o 
  -5   3  21        9.52       18.18      8.36 o 
  -4   3  21      960.82      977.42     14.99 o 
  -3   3  21       22.49       20.81      4.78 o 
  -2   3  21      830.81      830.43     12.15 o 
  -1   3  21      136.50      104.94      7.19 o 
   0   3  21     4982.24     5148.31     32.18 o 
   1   3  21      139.41      108.84      8.43 o 
   2   3  21      792.53      805.38     11.76 o 
   3   3  21       23.87       35.45      6.69 o 
   4   3  21      978.48      991.68     13.85 o 
   5   3  21       10.62       16.64      7.94 o 
   6   3  21     1117.79     1175.29     19.43 o 
   7   3  21      190.70      186.19     12.97 o 
   8   3  21      195.10      185.17     14.16 o 
  -8   4  21      201.00      193.29     15.18 o 
  -7   4  21     1360.71     1449.98     23.05 o 
  -6   4  21       15.11        7.33      5.00 o 
  -5   4  21      379.41      320.98     11.34 o 
  -4   4  21      315.80      286.69     10.55 o 
  -3   4  21     1235.38     1300.76     16.23 o 
  -2   4  21      173.95      182.77      8.63 o 
  -1   4  21      854.34      876.90     12.64 o 
   0   4  21       39.63       30.37      7.43 o 
   1   4  21      789.88      807.33     11.50 o 
   2   4  21      162.52      170.76      8.45 o 
   3   4  21     1176.24     1251.84     15.11 o 
   4   4  21      364.95      338.96     10.65 o 
   5   4  21      387.34      316.65     11.16 o 
   6   4  21       30.49       36.25      9.00 o 
   7   4  21     1322.23     1403.00     23.42 o 
   8   4  21      237.15      255.80     14.31 o 
  -7   5  21       11.29        4.92      4.31 o 
  -6   5  21      251.80      206.16     13.19 o 
  -5   5  21      900.90      964.98     17.14 o 
  -4   5  21      649.44      625.30     12.73 o 
  -3   5  21      534.70      542.79     12.34 o 
  -2   5  21      593.00      613.61     11.86 o 
  -1   5  21     1152.77     1212.47     13.98 o 
   0   5  21     2206.84     2404.56     19.31 o 
   1   5  21     1262.76     1362.85     15.48 o 
   2   5  21      595.82      636.62     12.01 o 
   3   5  21      462.44      464.28     11.59 o 
   4   5  21      669.22      649.98     13.53 o 
   5   5  21      818.22      877.07     15.16 o 
   6   5  21      259.50      236.48     11.69 o 
   7   5  21       17.13        2.26      3.96 o 
  -7   6  21       19.91        4.25      4.45 o 
  -6   6  21      484.72      481.29     17.19 o 
  -5   6  21       80.62       54.56     11.91 o 
  -4   6  21      145.69      146.30     12.28 o 
  -3   6  21       19.82        8.94      6.44 o 
  -2   6  21      685.40      788.85     13.75 o 
  -1   6  21       82.70       64.14      8.54 o 
   0   6  21      165.86      137.62      8.22 o 
   1   6  21       80.50       54.63      7.85 o 
   2   6  21      822.12      934.96     14.57 o 
   3   6  21       22.72       15.86      6.81 o 
   4   6  21      161.13      150.70     10.18 o 
   5   6  21       75.39       59.69      9.82 o 
   6   6  21      513.14      568.24     17.13 o 
   7   6  21       19.22       21.34     10.25 o 
  -6   7  21       69.09       52.03     12.23 o 
  -5   7  21      609.25      620.09     18.24 o 
  -4   7  21      199.20      173.53     14.22 o 
  -3   7  21      198.84      198.80     11.17 o 
  -2   7  21        1.01       -2.07      3.87 o 
  -1   7  21      618.18      681.86     16.17 o 
   0   7  21       60.53       39.93      6.79 o 
   1   7  21      684.60      731.49     15.10 o 
   2   7  21        0.89       -1.63      4.40 o 
   3   7  21      190.27      165.90     10.98 o 
   4   7  21      191.65      169.20     11.62 o 
   5   7  21      601.96      622.50     16.99 o 
   6   7  21       43.35       23.20      7.79 o 
  -5   8  21      115.69      121.90     14.41 o 
  -4   8  21       10.63        4.46      9.28 o 
  -3   8  21      778.86      854.01     23.76 o 
  -2   8  21        0.48       -1.96      4.68 o 
  -1   8  21       98.77       76.95      8.97 o 
   0   8  21      174.00      147.16     10.89 o 
   1   8  21       92.24       85.74     10.06 o 
   2   8  21        7.87        5.44      7.53 o 
   3   8  21      740.30      811.43     16.85 o 
   4   8  21       19.72        8.14      8.96 o 
   5   8  21      124.91      136.02     14.14 o 
  -3   9  21       12.07       18.82     11.91 o 
  -2   9  21       29.89        5.23      6.62 o 
  -1   9  21       10.12        6.94      9.91 o 
   0   9  21      376.57      407.64     16.77 o 
   1   9  21        9.37        8.67      8.32 o 
   2   9  21       41.35       33.16     12.00 o 
   3   9  21       14.33        0.65      3.88 o 
   0   0  22       94.74       98.02      9.97 o 
   1   0  22     1930.10     2032.17     17.43 o 
   2   0  22      396.38      391.94      9.20 o 
   3   0  22     2059.72     2080.24     21.99 o 
   4   0  22      101.56      121.56      9.57 o 
   5   0  22        1.78        1.67      4.20 o 
   6   0  22       15.77        8.50      4.27 o 
   7   0  22     2156.27     2260.01     25.35 o 
   8   0  22       22.85        5.36      4.48 o 
  -8   1  22        5.08       -0.57      3.30 o 
  -7   1  22      448.52      442.14     15.76 o 
  -6   1  22      596.33      615.99     15.12 o 
  -5   1  22      691.51      742.03     14.91 o 
  -4   1  22      382.68      368.71     11.27 o 
  -3   1  22      600.79      604.87     11.89 o 
  -2   1  22      254.64      226.24      8.46 o 
  -1   1  22      358.59      328.61      8.47 o 
   0   1  22     1262.29     1261.37     15.00 o 
   1   1  22      482.72      479.04     11.03 o 
   2   1  22      275.09      261.29      9.26 o 
   3   1  22      453.83      462.22      9.75 o 
   4   1  22      284.56      267.25      9.10 o 
   5   1  22      646.20      681.38     14.37 o 
   6   1  22      606.95      657.08     14.79 o 
   7   1  22      477.26      469.81     15.68 o 
   8   1  22       14.39       14.67      5.97 o 
  -8   2  22      273.06      260.64     14.26 o 
  -7   2  22      143.05      133.62     12.69 o 
  -6   2  22      190.89      182.87     11.40 o 
  -5   2  22      917.00      946.38     17.09 o 
  -4   2  22      872.48      787.33     17.25 o 
  -3   2  22       22.33       15.70      5.59 o 
  -2   2  22     1270.85     1309.52     15.96 o 
  -1   2  22     1276.79     1255.01     14.17 o 
   0   2  22      764.94      733.29     10.49 o 
   1   2  22     1244.45     1258.56     15.82 o 
   2   2  22     1285.01     1328.35     16.24 o 
   3   2  22       38.38       24.10      5.02 o 
   4   2  22     1043.99      995.92     13.82 o 
   5   2  22     1011.03     1070.17     14.85 o 
   6   2  22      197.38      187.32     11.07 o 
   7   2  22      170.79      142.71     12.14 o 
   8   2  22      293.31      259.47     14.30 o 
  -8   3  22      237.70      203.86     14.34 o 
  -7   3  22      191.69      185.96     13.51 o 
  -6   3  22      658.94      647.97     15.65 o 
  -5   3  22      698.46      729.80     15.50 o 
  -4   3  22      962.40      998.70     17.17 o 
  -3   3  22      712.49      673.11     11.38 o 
  -2   3  22     1061.29     1075.52     14.08 o 
  -1   3  22      361.37      342.39      9.15 o 
   0   3  22      652.04      610.16     11.98 o 
   1   3  22      541.64      524.26     11.89 o 
   2   3  22      967.09      971.31     14.73 o 
   3   3  22      623.70      579.78     11.39 o 
   4   3  22      868.26      918.45     14.68 o 
   5   3  22      713.50      730.99     13.72 o 
   6   3  22      733.25      716.88     15.53 o 
   7   3  22      177.70      167.45     12.99 o 
   8   3  22      224.24      201.38     15.52 o 
  -8   4  22      332.44      309.32     17.46 o 
  -7   4  22       82.28       63.64     11.35 o 
  -6   4  22      171.44      151.65     11.68 o 
  -5   4  22      156.56      146.73     10.29 o 
  -4   4  22      242.42      226.74     10.46 o 
  -3   4  22       61.90       49.22      7.37 o 
  -2   4  22      829.18      826.48     12.94 o 
  -1   4  22      843.62      819.46     12.61 o 
   0   4  22      303.58      278.66     10.28 o 
   1   4  22      765.40      739.23     13.40 o 
   2   4  22      916.11      959.30     13.42 o 
   3   4  22      112.77       92.23      8.15 o 
   4   4  22      271.63      242.72     10.35 o 
   5   4  22      147.10      130.16      9.47 o 
   6   4  22      182.03      179.20     11.17 o 
   7   4  22      103.33       77.85     12.96 o 
   8   4  22      338.24      341.75     15.96 o 
  -7   5  22      167.96      145.28     13.69 o 
  -6   5  22      610.59      628.42     17.34 o 
  -5   5  22       38.99       30.30      9.46 o 
  -4   5  22      537.55      567.28     12.99 o 
  -3   5  22      385.32      361.49     10.43 o 
  -2   5  22      118.25       79.79      7.91 o 
  -1   5  22     1255.80     1349.96     22.70 o 
   0   5  22      201.49      178.49      9.50 o 
   1   5  22     1269.14     1336.70     17.04 o 
   2   5  22       91.28       65.12      8.03 o 
   3   5  22      366.10      326.66     10.82 o 
   4   5  22      538.44      544.53     12.69 o 
   5   5  22       18.08        6.15      3.44 o 
   6   5  22      594.14      607.87     15.41 o 
   7   5  22      144.38      126.22     13.02 o 
  -6   6  22      272.35      277.55     15.76 o 
  -5   6  22      148.17      138.44     14.43 o 
  -4   6  22      248.17      256.18     13.64 o 
  -3   6  22      746.37      785.76     15.16 o 
  -2   6  22       15.19       17.60      6.75 o 
  -1   6  22      484.32      474.47     13.20 o 
   0   6  22      705.84      767.74     14.83 o 
   1   6  22      607.91      611.42     12.38 o 
   2   6  22        8.60        7.80      4.11 o 
   3   6  22      808.05      869.06     15.50 o 
   4   6  22      232.83      240.00     11.61 o 
   5   6  22      151.47      149.08     10.96 o 
   6   6  22      267.12      313.03     16.02 o 
  -5   7  22      316.06      295.82     15.96 o 
  -4   7  22      375.70      357.87     16.56 o 
  -3   7  22      500.50      472.09     17.00 o 
  -2   7  22      128.04      128.84     10.45 o 
  -1   7  22      196.09      171.17     11.86 o 
   0   7  22      417.48      519.15     15.80 o 
   1   7  22      198.55      186.58     11.19 o 
   2   7  22      113.31      116.58     10.48 o 
   3   7  22      469.98      448.07     13.69 o 
   4   7  22      366.94      330.75     13.48 o 
   5   7  22      347.54      333.04     15.78 o 
  -4   8  22      505.20      546.57     21.82 o 
  -3   8  22      416.07      414.78     19.70 o 
  -2   8  22      633.97      678.19     20.08 o 
  -1   8  22       15.67       18.15     10.38 o 
   0   8  22        0.78       -4.42      5.51 o 
   1   8  22       21.24       22.96      9.46 o 
   2   8  22      619.19      647.32     15.86 o 
   3   8  22      443.11      482.46     14.60 o 
   4   8  22      525.74      552.65     17.22 o 
  -2   9  22      408.21      405.76     19.89 o 
  -1   9  22      611.46      713.22     23.15 o 
   0   9  22       55.91       28.02     11.23 o 
   1   9  22      622.66      716.77     27.13 o 
   2   9  22      408.97      425.41     17.43 o 
   1   0  23     5258.16     5646.36     33.81 o 
   2   0  23      672.38      614.93     12.57 o 
   3   0  23      646.36      591.99     11.87 o 
   4   0  23       14.09       15.69      7.86 o 
   5   0  23     2705.32     2888.46     27.29 o 
   6   0  23       78.80       67.70     10.95 o 
   7   0  23        3.13        1.19      2.72 o 
   8   0  23       80.95       80.98     13.87 o 
  -8   1  23      474.21      459.13     18.11 o 
  -7   1  23      455.46      396.22     17.25 o 
  -6   1  23     1123.93     1205.45     20.40 o 
  -5   1  23      279.41      273.98     12.54 o 
  -4   1  23       70.33       46.97      9.42 o 
  -3   1  23      245.29      238.60      9.50 o 
  -2   1  23      528.81      520.53     12.19 o 
  -1   1  23       38.11       44.97      6.08 o 
   0   1  23      119.16      125.83      7.59 o 
   1   1  23       69.60       74.49      7.88 o 
   2   1  23      448.02      427.75     11.01 o 
   3   1  23      307.74      308.31      9.00 o 
   4   1  23      125.38       92.44      9.79 o 
   5   1  23      243.16      212.70     11.36 o 
   6   1  23     1164.18     1236.19     18.79 o 
   7   1  23      444.19      419.83     15.22 o 
   8   1  23      400.33      415.74     16.06 o 
  -8   2  23       92.55       76.81     15.16 o 
  -7   2  23       75.44       56.69     13.13 o 
  -6   2  23     1374.91     1459.60     22.43 o 
  -5   2  23      355.51      318.76     13.89 o 
  -4   2  23      898.84      911.02     17.35 o 
  -3   2  23      175.56      163.50      8.41 o 
  -2   2  23      417.72      450.49     11.25 o 
  -1   2  23      987.05      986.94     12.69 o 
   0   2  23     3276.76     3480.56     24.04 o 
   1   2  23      955.75      958.65     14.70 o 
   2   2  23      429.57      440.86     11.39 o 
   3   2  23      221.07      205.44      9.33 o 
   4   2  23      868.65      907.73     13.49 o 
   5   2  23      437.48      397.91     12.92 o 
   6   2  23     1410.81     1488.05     20.26 o 
   7   2  23       72.00       67.72     11.65 o 
   8   2  23       62.61       55.26     13.75 o 
  -8   3  23      122.64       96.09     14.69 o 
  -7   3  23      992.39     1062.05     21.51 o 
  -6   3  23       52.98       44.10     10.02 o 
  -5   3  23      249.97      213.57     11.01 o 
  -4   3  23      163.00      163.48      9.94 o 
  -3   3  23      482.87      501.11     12.11 o 
  -2   3  23       26.81       21.59      3.87 o 
  -1   3  23      455.38      451.45     10.29 o 
   0   3  23      372.42      352.04      9.92 o 
   1   3  23      548.96      562.49     12.53 o 
   2   3  23       32.33       29.20      7.28 o 
   3   3  23      619.48      637.47     14.60 o 
   4   3  23      140.07      123.11      8.69 o 
   5   3  23      246.60      215.94     10.21 o 
   6   3  23       36.77       37.17      9.40 o 
   7   3  23      978.17     1022.18     20.84 o 
   8   3  23      127.62      117.25     14.33 o 
  -7   4  23       62.86       59.20     12.80 o 
  -6   4  23      393.66      400.72     15.39 o 
  -5   4  23      229.30      205.42     11.00 o 
  -4   4  23      339.39      308.69     11.33 o 
  -3   4  23      407.20      402.40     12.00 o 
  -2   4  23      618.28      607.79     11.98 o 
  -1   4  23      396.18      374.23     10.25 o 
   0   4  23      879.42      922.34     15.08 o 
   1   4  23      475.18      456.12     11.96 o 
   2   4  23      697.49      691.39     13.78 o 
   3   4  23      395.17      362.11     11.37 o 
   4   4  23      340.00      331.60     11.08 o 
   5   4  23      239.84      218.30     10.83 o 
   6   4  23      362.25      359.75     14.25 o 
   7   4  23       82.43       79.30     12.46 o 
  -7   5  23      294.77      279.31     16.44 o 
  -6   5  23      245.17      237.23     14.10 o 
  -5   5  23      196.91      186.54     12.76 o 
  -4   5  23      387.38      415.39     12.21 o 
  -3   5  23        7.97        0.64      4.15 o 
  -2   5  23      721.59      771.05     13.45 o 
  -1   5  23      327.30      312.57     10.30 o 
   0   5  23      313.95      331.63     13.20 o 
   1   5  23      398.98      381.04     11.51 o 
   2   5  23      653.80      678.93     13.88 o 
   3   5  23       19.23       14.41      6.33 o 
   4   5  23      372.98      369.99     12.08 o 
   5   5  23      179.13      177.16     10.53 o 
   6   5  23      293.43      309.61     13.48 o 
   7   5  23      281.98      270.34     15.06 o 
  -6   6  23        1.18        4.78      7.63 o 
  -5   6  23      754.56      875.05     21.79 o 
  -4   6  23       13.01       -2.80      4.32 o 
  -3   6  23       73.61       78.62      9.65 o 
  -2   6  23      126.42      106.59      9.18 o 
  -1   6  23      770.38      790.43     16.06 o 
   0   6  23      228.23      197.97     10.88 o 
   1   6  23      830.12      856.35     18.03 o 
   2   6  23      159.66      144.66     10.84 o 
   3   6  23       59.91       60.37     10.41 o 
   4   6  23        8.79       -2.62      3.93 o 
   5   6  23      766.73      884.95     17.08 o 
   6   6  23        2.26        3.78      5.75 o 
  -5   7  23       71.54       76.40     15.78 o 
  -4   7  23      190.26      190.42     15.63 o 
  -3   7  23      269.33      231.57     15.45 o 
  -2   7  23      114.32      104.05     10.23 o 
  -1   7  23      374.07      375.31     14.52 o 
   0   7  23       57.00       57.51     10.72 o 
   1   7  23      358.26      369.97     14.13 o 
   2   7  23       80.13       78.64     11.39 o 
   3   7  23      260.84      206.08     12.65 o 
   4   7  23      198.03      206.97     12.89 o 
   5   7  23       53.77       29.89     11.66 o 
  -3   8  23       38.76       30.70     12.63 o 
  -2   8  23       30.79       22.34     13.00 o 
  -1   8  23      159.63      144.63     13.10 o 
   0   8  23     1300.04     1471.89     21.83 o 
   1   8  23      129.40      123.33     11.83 o 
   2   8  23       29.32       33.64     12.37 o 
   3   8  23       50.47       45.62     11.14 o 
   0   9  23      176.98      186.94     16.80 o 
   0   0  24     1398.09     1529.88     21.78 o 
   1   0  24      201.48      246.50      8.65 o 
   2   0  24       17.32       28.84      6.10 o 
   3   0  24       27.28       16.61      5.02 o 
   4   0  24     1074.24     1087.11     17.57 o 
   5   0  24       17.58        9.95      3.94 o 
   6   0  24     1230.70     1224.41     20.64 o 
   7   0  24      625.18      700.74     19.04 o 
   8   0  24      701.42      824.52     20.48 o 
  -8   1  24      233.26      188.07     15.59 o 
  -7   1  24      650.55      652.90     19.96 o 
  -6   1  24       72.68       72.69     11.57 o 
  -5   1  24       27.95       42.66     11.89 o 
  -4   1  24      215.79      206.29     11.68 o 
  -3   1  24      797.48      849.45     15.75 o 
  -2   1  24      304.97      301.37     10.37 o 
  -1   1  24      416.87      414.00     10.28 o 
   0   1  24        5.65        7.97      2.68 o 
   1   1  24      429.27      469.32     11.67 o 
   2   1  24      288.51      289.05      9.63 o 
   3   1  24      795.98      854.76     12.64 o 
   4   1  24      174.07      166.36     11.15 o 
   5   1  24       22.29        5.55      2.89 o 
   6   1  24       78.15       80.84     10.70 o 
   7   1  24      671.90      631.31     17.30 o 
   8   1  24      210.60      166.81     14.23 o 
  -7   2  24      226.91      190.96     14.98 o 
  -6   2  24       94.58       75.43     11.24 o 
  -5   2  24      767.20      785.45     18.44 o 
  -4   2  24      169.18      151.92     11.43 o 
  -3   2  24       38.51       25.50      8.93 o 
  -2   2  24      208.69      198.71      9.34 o 
  -1   2  24      417.67      453.30     10.06 o 
   0   2  24       16.90       15.28      4.11 o 
   1   2  24      424.74      476.56     11.80 o 
   2   2  24      171.52      161.96      9.30 o 
   3   2  24       21.47       18.44      7.12 o 
   4   2  24      139.63      121.30     10.16 o 
   5   2  24      688.54      724.00     15.82 o 
   6   2  24      113.39       92.66     10.77 o 
   7   2  24      233.76      204.70     13.01 o 
  -7   3  24       12.99       10.02      5.62 o 
  -6   3  24      534.14      526.89     19.40 o 
  -5   3  24      136.48      108.21     11.21 o 
  -4   3  24      389.38      383.53     13.15 o 
  -3   3  24       75.91       48.25      9.27 o 
  -2   3  24      445.34      439.58     11.80 o 
  -1   3  24      836.52      867.73     12.42 o 
   0   3  24       21.71       22.18      7.16 o 
   1   3  24      770.84      798.03     14.40 o 
   2   3  24      386.63      385.39     11.81 o 
   3   3  24       68.63       47.97      8.92 o 
   4   3  24      352.56      332.64     11.64 o 
   5   3  24      121.90      110.45     10.84 o 
   6   3  24      529.90      551.70     15.42 o 
   7   3  24       12.32        4.78      3.87 o 
  -7   4  24       24.13       22.12     15.33 o 
  -6   4  24      210.21      186.27     14.85 o 
  -5   4  24      176.74      184.24     13.69 o 
  -4   4  24      278.86      213.52     12.00 o 
  -3   4  24      165.95      144.92     11.12 o 
  -2   4  24     1385.06     1403.65     17.76 o 
  -1   4  24      353.22      310.02     10.88 o 
   0   4  24      232.32      232.63     10.41 o 
   1   4  24      474.52      438.90     12.16 o 
   2   4  24     1280.59     1304.65     17.69 o 
   3   4  24      119.44       84.40      9.20 o 
   4   4  24      317.20      266.55     11.70 o 
   5   4  24      165.38      167.07     11.10 o 
   6   4  24      160.08      134.81     13.02 o 
   7   4  24       13.81       14.27      5.72 o 
  -6   5  24      115.47      125.92     15.99 o 
  -5   5  24      176.14      145.15     12.91 o 
  -4   5  24        4.35       -0.66      3.88 o 
  -3   5  24     1170.05     1267.81     22.18 o 
  -2   5  24       57.31       42.99      7.74 o 
  -1   5  24     1299.26     1353.66     18.71 o 
   0   5  24      441.10      396.87     12.06 o 
   1   5  24     1433.37     1510.42     18.62 o 
   2   5  24       28.47       22.93      7.60 o 
   3   5  24     1151.91     1241.42     18.21 o 
   4   5  24        6.25        0.81      4.57 o 
   5   5  24      186.04      144.07     11.44 o 
   6   5  24       92.49       81.82     13.91 o 
  -5   6  24       55.73       30.79     16.32 o 
  -4   6  24      367.64      336.63     15.16 o 
  -3   6  24      223.42      199.38     12.99 o 
  -2   6  24      270.53      265.59     11.51 o 
  -1   6  24      180.27      153.38     10.18 o 
   0   6  24     1139.12     1270.84     18.75 o 
   1   6  24      200.13      183.14     12.09 o 
   2   6  24      272.92      245.84     12.17 o 
   3   6  24      214.44      196.69     12.47 o 
   4   6  24      416.54      411.52     14.84 o 
   5   6  24       55.24       31.57      9.84 o 
  -4   7  24      175.47      193.94     17.21 o 
  -3   7  24      526.93      509.88     19.47 o 
  -2   7  24      774.78      791.81     20.35 o 
  -1   7  24      289.54      285.89     14.00 o 
   0   7  24       10.23       10.58      8.82 o 
   1   7  24      307.05      292.04     13.75 o 
   2   7  24      743.10      751.66     17.80 o 
   3   7  24      627.90      662.93     18.08 o 
   4   7  24      178.57      169.04     13.14 o 
  -3   8  24      159.56      150.54     17.18 o 
  -2   8  24       93.92       73.79     16.90 o 
  -1   8  24      592.01      588.59     20.85 o 
   0   8  24      239.42      227.01     13.19 o 
   1   8  24      626.69      632.32     17.63 o 
   2   8  24      100.79       59.38      9.54 o 
   3   8  24      135.97      124.43     12.10 o 
   1   0  25       79.46       82.42      7.36 o 
   2   0  25     1136.50     1185.01     14.47 o 
   3   0  25       64.62       53.16     10.00 o 
   4   0  25      122.03      103.94     10.63 o 
   5   0  25      383.82      330.49     13.98 o 
   6   0  25      480.99      502.32     16.56 o 
   7   0  25      119.56       99.91     13.99 o 
  -7   1  25      130.65      101.12     14.20 o 
  -6   1  25      615.32      601.31     17.15 o 
  -5   1  25     1702.87     1808.66     26.42 o 
  -4   1  25      149.42      147.93     11.61 o 
  -3   1  25      173.47      161.37     10.86 o 
  -2   1  25      105.47       92.86      8.08 o 
  -1   1  25     2536.09     2608.10     19.90 o 
   0   1  25      203.81      201.98      8.36 o 
   1   1  25     2533.53     2586.48     21.47 o 
   2   1  25      150.72      145.57      8.67 o 
   3   1  25      150.83      137.39      9.63 o 
   4   1  25      163.13      159.00     11.31 o 
   5   1  25     1673.00     1731.51     23.76 o 
   6   1  25      559.33      544.51     16.38 o 
   7   1  25      127.80      105.62     14.32 o 
  -7   2  25      576.85      624.65     20.17 o 
  -6   2  25      315.40      290.52     14.70 o 
  -5   2  25       23.65       25.74     10.10 o 
  -4   2  25      366.55      338.20     14.06 o 
  -3   2  25       33.11       26.06      7.21 o 
  -2   2  25       11.17        0.03      2.33 o 
  -1   2  25      297.02      264.62     11.81 o 
   0   2  25      408.78      427.97     11.69 o 
   1   2  25      281.46      247.22     10.67 o 
   2   2  25        1.16        3.66      3.03 o 
   3   2  25       42.24       43.64      8.08 o 
   4   2  25      359.78      328.94     12.79 o 
   5   2  25       15.79        5.39      3.89 o 
   6   2  25      327.58      277.32     14.43 o 
   7   2  25      583.09      615.69     20.38 o 
  -7   3  25      299.30      311.95     17.50 o 
  -6   3  25      296.02      298.36     15.91 o 
  -5   3  25        0.64        1.94      6.56 o 
  -4   3  25      449.01      446.84     14.13 o 
  -3   3  25      320.61      317.90     12.79 o 
  -2   3  25      131.61      117.15      9.45 o 
  -1   3  25      116.83       88.62      8.95 o 
   0   3  25      912.77      900.54     15.23 o 
   1   3  25      145.19      125.96      9.58 o 
   2   3  25      106.30      105.10      9.50 o 
   3   3  25      347.54      369.35     12.30 o 
   4   3  25      506.79      557.86     13.71 o 
   5   3  25        0.30        0.22      4.50 o 
   6   3  25      283.17      283.70     14.46 o 
   7   3  25      301.07      299.96     16.11 o 
  -6   4  25      227.87      197.34     14.68 o 
  -5   4  25      220.48      190.77     14.18 o 
  -4   4  25       73.30       69.64     10.58 o 
  -3   4  25      416.00      442.54     13.85 o 
  -2   4  25      236.13      243.12     11.61 o 
  -1   4  25        7.28       17.32      6.86 o 
   0   4  25      138.55      100.90      9.18 o 
   1   4  25       19.02       29.18      9.24 o 
   2   4  25      209.68      204.99     10.99 o 
   3   4  25      350.28      373.55     12.66 o 
   4   4  25       71.04       59.28     10.24 o 
   5   4  25      219.19      183.58     12.87 o 
   6   4  25      282.91      254.98     14.21 o 
  -6   5  25      213.30      194.03     16.75 o 
  -5   5  25      211.29      197.50     15.55 o 
  -4   5  25      208.07      194.76     13.63 o 
  -3   5  25       19.35       10.14      4.25 o 
  -2   5  25      444.52      435.03     14.07 o 
  -1   5  25      357.85      358.10     12.80 o 
   0   5  25      270.12      294.55     11.75 o 
   1   5  25      325.47      327.07     11.99 o 
   2   5  25      523.59      525.99     13.93 o 
   3   5  25       13.68        2.21      3.18 o 
   4   5  25      230.71      204.66     12.10 o 
   5   5  25      250.86      245.96     12.85 o 
   6   5  25      256.24      240.24     15.62 o 
  -5   6  25      146.20      167.39     16.99 o 
  -4   6  25       61.44       73.60     13.93 o 
  -3   6  25      104.91       76.94     12.25 o 
  -2   6  25      515.57      549.78     16.30 o 
  -1   6  25      190.12      157.04     10.11 o 
   0   6  25        1.49       -2.48      4.86 o 
   1   6  25      237.97      209.98     12.57 o 
   2   6  25      448.23      479.91     15.62 o 
   3   6  25       86.33       71.33     12.00 o 
   4   6  25       50.79       41.41      7.32 o 
   5   6  25      125.30      124.06     13.95 o 
  -4   7  25      161.04      125.35     17.85 o 
  -3   7  25       12.59        0.57      6.37 o 
  -2   7  25       65.38       42.34     13.48 o 
  -1   7  25      171.79      166.00     12.76 o 
   0   7  25      828.82      876.23     19.79 o 
   1   7  25      165.75      150.19     13.30 o 
   2   7  25       73.65       64.67     12.18 o 
   3   7  25       13.72        3.23      6.34 o 
   4   7  25      155.05      139.61     13.23 o 
  -1   8  25      748.21      810.16     23.12 o 
   0   8  25      133.48      131.26     12.55 o 
   1   8  25      751.65      818.12     19.44 o 
   0   0  26       66.12       40.36      7.84 o 
   1   0  26      600.44      597.66     13.06 o 
   2   0  26       15.75       33.53      7.36 o 
   3   0  26      641.00      693.25     15.82 o 
   4   0  26      135.31       94.55     11.45 o 
   5   0  26      158.27      131.53     11.91 o 
   6   0  26       79.06       86.10     12.51 o 
   7   0  26     1221.31     1367.64     24.93 o 
  -7   1  26       56.54       41.61     15.63 o 
  -6   1  26     1332.69     1429.57     23.56 o 
  -5   1  26      262.66      294.14     13.49 o 
  -4   1  26      854.31      965.84     17.93 o 
  -3   1  26      176.16      141.71     11.01 o 
  -2   1  26      234.74      216.70      9.86 o 
  -1   1  26      301.56      332.32      9.83 o 
   0   1  26     1102.30     1098.70     14.17 o 
   1   1  26      221.94      240.90     10.00 o 
   2   1  26      267.15      249.38      9.96 o 
   3   1  26      189.12      149.48     11.24 o 
   4   1  26      796.43      928.81     17.89 o 
   5   1  26      238.88      246.07     13.51 o 
   6   1  26     1272.38     1387.68     22.58 o 
   7   1  26       60.46       34.70     12.30 o 
  -7   2  26      290.02      268.38     17.08 o 
  -6   2  26      473.18      480.55     17.22 o 
  -5   2  26      160.96      167.17     12.59 o 
  -4   2  26      293.89      296.05     13.44 o 
  -3   2  26      510.10      478.15     14.14 o 
  -2   2  26      615.87      613.26     17.08 o 
  -1   2  26       22.85        3.76      7.23 o 
   0   2  26        0.56        7.78      3.53 o 
   1   2  26       10.20        2.56      3.41 o 
   2   2  26      543.71      538.99     15.04 o 
   3   2  26      510.78      476.12     14.17 o 
   4   2  26      316.91      288.57     13.29 o 
   5   2  26      156.54      139.95     12.53 o 
   6   2  26      383.46      387.35     15.75 o 
   7   2  26      243.47      189.78     15.24 o 
  -6   3  26      243.76      257.12     15.57 o 
  -5   3  26     1743.86     1982.83     25.31 o 
  -4   3  26      112.07       80.15     11.55 o 
  -3   3  26      230.59      196.09     11.92 o 
  -2   3  26      212.88      216.42     12.02 o 
  -1   3  26      365.55      372.22     12.25 o 
   0   3  26        1.16        7.58      4.00 o 
   1   3  26      350.51      341.03     12.00 o 
   2   3  26      188.56      193.97     10.94 o 
   3   3  26      236.75      206.02     11.14 o 
   4   3  26      121.99       92.87     11.58 o 
   5   3  26     1661.32     1921.17     24.75 o 
   6   3  26      250.11      253.13     14.39 o 
  -6   4  26      622.29      663.85     20.07 o 
  -5   4  26        5.76        5.51      6.79 o 
  -4   4  26      270.49      226.69     13.07 o 
  -3   4  26      372.37      350.15     13.94 o 
  -2   4  26      866.23      908.13     17.74 o 
  -1   4  26      533.52      548.12     13.68 o 
   0   4  26       89.83       72.06      9.27 o 
   1   4  26      496.01      487.41     13.41 o 
   2   4  26      978.20     1079.86     17.28 o 
   3   4  26      335.25      306.38     12.62 o 
   4   4  26      294.41      255.85     12.22 o 
   5   4  26        8.06       13.03     11.90 o 
   6   4  26      646.19      663.07     18.57 o 
  -5   5  26      130.55      120.95     16.28 o 
  -4   5  26      601.62      631.79     23.84 o 
  -3   5  26       46.87       38.29     13.40 o 
  -2   5  26      359.63      316.72     13.34 o 
  -1   5  26      201.97      182.47     11.69 o 
   0   5  26     1054.06     1180.00     17.74 o 
   1   5  26      180.22      169.42     11.06 o 
   2   5  26      313.75      257.42     12.02 o 
   3   5  26       39.17       16.86      7.57 o 
   4   5  26      605.07      635.56     16.46 o 
   5   5  26      137.65      123.22     12.45 o 
  -4   6  26       67.36       42.63     16.26 o 
  -3   6  26      968.98     1008.52     23.86 o 
  -2   6  26      170.77      147.95     12.78 o 
  -1   6  26     1067.64     1209.20     21.61 o 
   0   6  26       11.35       14.43      6.31 o 
   1   6  26     1105.66     1263.59     21.39 o 
   2   6  26      174.31      161.91     13.06 o 
   3   6  26      951.03     1004.24     20.18 o 
   4   6  26       76.49       44.71     12.83 o 
  -2   7  26       12.52       31.36     11.44 o 
  -1   7  26       64.58       69.75     12.64 o 
   0   7  26      776.35      865.01     22.00 o 
   1   7  26       63.50       63.09     12.72 o 
   2   7  26       16.08        9.96      6.25 o 
   1   0  27       76.76       77.49      7.66 o 
   2   0  27        3.71        3.90      4.64 o 
   3   0  27      493.50      472.49     14.44 o 
   4   0  27      156.75      189.79     12.26 o 
   5   0  27     1287.59     1308.29     21.22 o 
   6   0  27      111.18      118.49     12.95 o 
  -6   1  27      195.23      192.12     14.06 o 
  -5   1  27      224.81      254.83     13.75 o 
  -4   1  27      350.42      347.33     14.09 o 
  -3   1  27       12.04        9.26      5.80 o 
  -2   1  27      551.61      585.93     14.61 o 
  -1   1  27      235.02      222.82     10.40 o 
   0   1  27      211.33      202.40      8.93 o 
   1   1  27      256.92      252.66      9.74 o 
   2   1  27      535.34      547.19     13.81 o 
   3   1  27        1.54        5.20      3.27 o 
   4   1  27      401.87      410.54     15.16 o 
   5   1  27      149.59      154.43     12.99 o 
   6   1  27      129.56      115.83     13.29 o 
  -6   2  27      542.99      559.89     17.79 o 
  -5   2  27      659.63      692.80     17.93 o 
  -4   2  27      219.08      208.22     12.68 o 
  -3   2  27      436.02      386.80     14.19 o 
  -2   2  27       57.17       55.73     10.27 o 
  -1   2  27      223.98      207.46     11.04 o 
   0   2  27     1219.35     1325.32     18.32 o 
   1   2  27      196.51      173.82     10.52 o 
   2   2  27       53.70       47.56      8.64 o 
   3   2  27      398.58      369.51     14.47 o 
   4   2  27      216.49      195.45     12.88 o 
   5   2  27      634.58      657.61     17.85 o 
   6   2  27      485.35      491.40     16.97 o 
  -6   3  27      427.62      423.56     18.57 o 
  -5   3  27       60.53       39.14      9.97 o 
  -4   3  27      466.00      506.60     15.80 o 
  -3   3  27      455.92      483.23     15.39 o 
  -2   3  27      509.91      467.62     14.65 o 
  -1   3  27      217.08      194.10     10.93 o 
   0   3  27     1509.55     1677.59     20.78 o 
   1   3  27      227.74      192.83     11.25 o 
   2   3  27      481.56      432.05     13.24 o 
   3   3  27      486.73      531.86     15.93 o 
   4   3  27      534.57      553.32     17.18 o 
   5   3  27       54.72       10.20      6.73 o 
   6   3  27      401.47      396.57     16.33 o 
  -5   4  27       46.96       49.22     13.41 o 
  -4   4  27      515.68      542.44     16.01 o 
  -3   4  27      309.62      285.25     13.41 o 
  -2   4  27      343.47      313.79     14.06 o 
  -1   4  27      146.77      133.98     10.62 o 
   0   4  27      486.34      493.53     13.57 o 
   1   4  27      148.96      124.30     10.50 o 
   2   4  27      350.69      324.79     12.99 o 
   3   4  27      325.77      319.13     13.11 o 
   4   4  27      477.03      497.26     15.99 o 
   5   4  27       53.31       56.58     12.83 o 
  -4   5  27       24.34       12.18      8.71 o 
  -3   5  27      216.31      189.31     13.89 o 
  -2   5  27      331.75      327.19     15.02 o 
  -1   5  27      593.52      608.52     15.54 o 
   0   5  27        1.72        1.75      5.16 o 
   1   5  27      602.37      622.93     14.99 o 
   2   5  27      331.23      328.05     13.30 o 
   3   5  27      258.60      230.78     12.62 o 
   4   5  27       34.18        6.08      4.78 o 
  -3   6  27       56.35       38.75     14.05 o 
  -2   6  27       96.31       48.90      8.83 o 
  -1   6  27      958.02     1022.27     28.66 o 
   0   6  27       11.99       19.04     11.67 o 
   1   6  27      923.33      980.82     19.66 o 
   2   6  27      103.15       98.68     12.26 o 
   3   6  27       42.67       31.47     11.85 o 
  -1   7  27       71.12       62.26     14.41 o 
   0   7  27      191.91      195.60     14.87 o 
   1   7  27       74.08       61.35     12.63 o 
   0   0  28     1817.22     2027.36     27.35 o 
   1   0  28      276.15      258.39     11.21 o 
   2   0  28        8.67        5.92      3.76 o 
   3   0  28       71.69       59.72     11.20 o 
   4   0  28      346.87      348.55     14.19 o 
   5   0  28       48.68       45.46     10.83 o 
   6   0  28      523.31      518.65     18.03 o 
  -6   1  28      147.07      121.10     13.36 o 
  -5   1  28        5.69        2.44      3.50 o 
  -4   1  28      279.47      271.72     13.86 o 
  -3   1  28      843.00      921.34     17.59 o 
  -2   1  28      363.27      372.44     13.37 o 
  -1   1  28      536.25      535.36     13.51 o 
   0   1  28        7.55        2.22      4.02 o 
   1   1  28      542.50      552.73     12.98 o 
   2   1  28      309.52      303.64     12.47 o 
   3   1  28      951.84     1068.01     19.90 o 
   4   1  28      310.20      311.43     14.48 o 
   5   1  28        6.64        7.48      5.77 o 
   6   1  28      135.67      110.63     13.32 o 
  -5   2  28      824.04      853.96     18.14 o 
  -4   2  28      213.88      240.09     12.67 o 
  -3   2  28      219.86      192.70     12.69 o 
  -2   2  28      133.13       64.05      9.66 o 
  -1   2  28      609.77      655.00     15.05 o 
   0   2  28      161.75      156.62     10.66 o 
   1   2  28      562.44      627.99     14.70 o 
   2   2  28      138.80      118.27     12.38 o 
   3   2  28      243.31      218.70     13.36 o 
   4   2  28      235.60      232.95     13.33 o 
   5   2  28      871.64      932.53     20.90 o 
  -5   3  28       97.17       88.08     13.25 o 
  -4   3  28      164.28      167.62     13.23 o 
  -3   3  28       30.04       17.66      8.19 o 
  -2   3  28     1299.65     1403.80     21.38 o 
  -1   3  28      259.04      241.12     11.80 o 
   0   3  28      429.41      403.13     13.26 o 
   1   3  28      257.64      231.11     11.90 o 
   2   3  28     1286.90     1386.76     20.56 o 
   3   3  28       31.78        9.98      4.22 o 
   4   3  28      227.04      214.13     13.29 o 
   5   3  28       93.06       78.72     13.14 o 
  -4   4  28      113.71       78.11     11.69 o 
  -3   4  28      143.96      145.06     12.46 o 
  -2   4  28       13.91        0.80      6.63 o 
  -1   4  28       83.99       84.98     11.54 o 
   0   4  28      148.81      146.16     10.99 o 
   1   4  28       80.99       68.82     10.64 o 
   2   4  28        8.95        4.12      5.16 o 
   3   4  28      143.23      131.65     13.23 o 
   4   4  28      122.48       98.76     12.50 o 
  -3   5  28      536.71      538.37     18.51 o 
  -2   5  28      188.77      164.75     12.67 o 
  -1   5  28      452.46      462.01     16.92 o 
   0   5  28        1.25        0.09      2.90 o 
   1   5  28      469.99      504.88     14.69 o 
   2   5  28      131.43      121.63     11.30 o 
   3   5  28      499.72      517.94     16.02 o 
  -2   6  28       50.67       55.06     13.05 o 
  -1   6  28      117.18      111.31     14.93 o 
   0   6  28     1423.47     1606.77     25.09 o 
   1   6  28      120.27      122.51     12.82 o 
   2   6  28       51.30       53.78     12.70 o 
   1   0  29      261.45      335.13     12.24 o 
   2   0  29      223.62      201.96     11.99 o 
   3   0  29       29.76       22.19      7.46 o 
   4   0  29      284.30      308.74     14.86 o 
   5   0  29      438.17      461.23     16.58 o 
  -5   1  29      636.21      733.54     18.28 o 
  -4   1  29      244.90      227.45     13.08 o 
  -3   1  29      317.54      314.14     13.37 o 
  -2   1  29      478.59      500.43     14.91 o 
  -1   1  29      160.58      136.79     10.54 o 
   0   1  29      304.21      308.75     11.71 o 
   1   1  29      145.89      116.82      9.97 o 
   2   1  29      597.95      624.61     17.12 o 
   3   1  29      304.45      308.54     14.77 o 
   4   1  29      273.82      271.46     14.30 o 
   5   1  29      622.58      722.63     19.25 o 
  -5   2  29      255.71      253.31     13.51 o 
  -4   2  29      343.65      356.41     14.53 o 
  -3   2  29      163.21      150.46     11.99 o 
  -2   2  29      477.92      512.03     14.97 o 
  -1   2  29      453.69      457.54     15.23 o 
   0   2  29      755.33      863.54     16.77 o 
   1   2  29      474.18      513.62     13.66 o 
   2   2  29      467.93      496.96     15.90 o 
   3   2  29      190.78      150.61     11.01 o 
   4   2  29      358.70      368.45     15.53 o 
   5   2  29      226.55      216.85     15.02 o 
  -4   3  29      181.33      138.54     12.33 o 
  -3   3  29      723.75      729.10     17.78 o 
  -2   3  29       41.58       42.56      9.85 o 
  -1   3  29      458.54      496.74     16.03 o 
   0   3  29      265.64      291.60     12.52 o 
   1   3  29      426.49      454.76     14.36 o 
   2   3  29       52.54       54.93     11.22 o 
   3   3  29      747.85      817.00     19.22 o 
   4   3  29      180.04      123.78     12.68 o 
  -3   4  29      340.00      315.49     15.13 o 
  -2   4  29      123.79       81.50     11.84 o 
  -1   4  29      379.06      396.66     15.76 o 
   0   4  29     1179.75     1339.45     19.85 o 
   1   4  29      367.42      370.29     13.64 o 
   2   4  29      114.19       84.68     10.86 o 
   3   4  29      352.79      348.75     15.71 o 
  -2   5  29      101.23       68.16     13.24 o 
  -1   5  29      137.30      118.83     13.14 o 
   0   5  29      479.12      515.15     15.43 o 
   1   5  29      143.32      141.06     13.10 o 
   2   5  29      133.67      111.18     12.11 o 
   0   0  30      118.22      106.19     16.36 o 
   1   0  30      647.60      687.17     15.20 o 
   2   0  30      536.09      523.08     15.65 o 
   3   0  30      235.99      145.62     12.76 o 
   4   0  30      155.09      129.62     13.59 o 
  -4   1  30      221.49      195.35     13.15 o 
  -3   1  30      220.32      218.66     12.99 o 
  -2   1  30       99.58       80.65     10.88 o 
  -1   1  30       11.36        5.79      3.45 o 
   0   1  30      563.80      651.48     14.66 o 
   1   1  30       15.57        8.22      4.83 o 
   2   1  30       75.93       58.33     10.38 o 
   3   1  30      209.63      200.36     13.85 o 
   4   1  30      214.00      211.93     14.11 o 
  -4   2  30       34.67       25.81      8.58 o 
  -3   2  30      130.82      108.78     11.25 o 
  -2   2  30      515.36      525.53     15.62 o 
  -1   2  30      263.79      278.46     13.10 o 
   0   2  30       10.07        9.38      5.03 o 
   1   2  30      263.09      263.33     13.07 o 
   2   2  30      571.42      579.11     17.17 o 
   3   2  30      150.25      130.72     13.11 o 
   4   2  30       53.08       44.91     11.20 o 
  -3   3  30       83.74       58.42     10.82 o 
  -2   3  30       15.66        0.04      5.83 o 
  -1   3  30      539.87      550.93     17.35 o 
   0   3  30       13.95       19.79      6.75 o 
   1   3  30      545.01      556.42     15.59 o 
   2   3  30        8.85        0.35      3.50 o 
   3   3  30       89.31       74.46     12.05 o 
  -2   4  30      160.51      133.24     12.57 o 
  -1   4  30      144.03      113.34     12.91 o 
   0   4  30      483.12      592.38     15.64 o 
   1   4  30      134.63      111.58     11.74 o 
   2   4  30      202.24      189.19     13.76 o 
   1   0  31       67.35       67.58     12.48 o 
   2   0  31      987.47     1047.48     19.70 o 
   3   0  31       30.32       17.68      8.79 o 
  -3   1  31       12.14        0.79      3.33 o 
  -2   1  31      232.12      222.65     13.34 o 
  -1   1  31      785.37      844.25     18.00 o 
   0   1  31      257.52      238.81     13.20 o 
   1   1  31      826.05      866.14     19.48 o 
   2   1  31      276.71      267.21     13.81 o 
   3   1  31        6.15       -0.76      3.79 o 
  -3   2  31      642.41      633.30     17.80 o 
  -2   2  31       49.88       44.51     11.18 o 
  -1   2  31      251.16      233.97     13.06 o 
   0   2  31      387.72      367.48     14.78 o 
   1   2  31      264.78      251.52     13.06 o 
   2   2  31       68.78       56.67     12.04 o 
   3   2  31      594.41      600.17     18.29 o 
  -2   3  31      163.87      155.33     13.85 o 
  -1   3  31      138.88      119.39     13.20 o 
   0   3  31     2052.60     2519.39     28.21 o 
   1   3  31      127.60      104.89     13.00 o 
   2   3  31      156.51      151.60     14.06 o 
   0   0  32      556.84      625.06     24.60 o 
   1   0  32       18.87       27.07      8.22 o 
   2   0  32       58.14       53.78     10.77 o 
  -1   1  32      210.03      209.33     14.54 o 
   0   1  32        2.16       17.76     10.53 o 
   1   1  32      228.66      217.33     14.47 o 
  -1   2  32      310.17      320.12     15.20 o 
   0   2  32      753.09      851.25     20.76 o 
   1   2  32      303.21      306.94     15.66 o 
                                                 
